# Supplementary material for: The Microbiota Dynamics of Alfalfa Silage During Ensiling and After Air Exposure, and the Metabolomics After Air Exposure Are Affected by Lactobacillus casei and Cellulase Addition
Source: Front Microbiol. 2020 Nov 26;11:519121. doi: 10.3389/fmicb.2020.519121 (PMC7732661; doi:10.3389/fmicb.2020.519121)
Supplement: Supplementary file 3 [file Table_3.XLS]

## Sheet: 代谢物信息总览表
Metabolite	Metab ID	KEGG Compound ID	Library ID	Quant Mass	Mode	Formula	Retention time	RSD	CAS ID	KEGG Compound First Category	KEGG Compound Second Category	KEGG Pathway ID	KEGG Pathway First Category	KEGG Pathway Second Category	HMDB Superclass	HMDB Class	HMDB Subclass	CEPO1	CEPO2	CEPO3	CEPO4	CEPO5	CEPO6	CKPO1	CKPO2	CKPO3	CKPO4	CKPO5	CKPO6	LCPO1	LCPO2	LCPO3	LCPO4	LCPO5	LCPO6	QC_1	QC_2	QC_3
glycerol	metab_0	C00116	HMDB0000131	205	pos	C3H8O3	8.905	0.0007	56-81-5	Carbohydrates	Monosaccharides	map00040;map00052;map00561;map01100;map02010;map04723;map04923	Metabolism;Metabolism;Metabolism;Metabolism;Environmental Information Processing;Organismal Systems;Organismal Systems	Carbohydrate metabolism;Carbohydrate metabolism;Lipid metabolism;Global and overview maps;Membrane transport;Nervous system;Endocrine system	Organic oxygen compounds	Organooxygen compounds	Carbohydrates and carbohydrate conjugates	10.0703	9.9621	9.9116	10.0619	10.0128	10.0472	10.0687	10.0033	10.1818	10.0814	10.1285	10.1672	9.8856	10.0237	10.23	9.9854	10.1668	10.1226	9.9854	10.0018	9.9947
D-Glyceric acid	metab_1	C00258	-	292	pos	-	12.5042	0.0027	-	-	-	map00030;map00260;map00561;map00630;map00680;map01100;map01110;map01120;map01130;map01200	Metabolism;Metabolism;Metabolism;Metabolism;Metabolism;Metabolism;Metabolism;Metabolism;Metabolism;Metabolism	Carbohydrate metabolism;Amino acid metabolism;Lipid metabolism;Carbohydrate metabolism;Energy metabolism;Global and overview maps;Global and overview maps;Global and overview maps;Global and overview maps;Global and overview maps	-	-	-	8.7329	8.878	8.7896	8.5695	8.7799	8.8966	8.7516	8.9422	8.8393	8.7302	8.7266	8.7134	8.6136	8.8449	8.9736	8.5615	8.8857	8.7392	8.7396	8.7974	8.7757
Threitol	metab_2	C16884	-	307	pos	-	16.7029	0.0015	-	-	-	-	-	-	-	-	-	8.5227	8.4978	8.4745	8.4961	8.4812	8.623	8.6842	8.606	8.6411	8.7571	8.6263	8.656	8.4872	8.6605	8.6494	8.7683	8.7794	8.6116	8.5724	8.6039	8.5885
glycolic acid	metab_3	C03547;C00160	HMDB0000115	177	pos	C2H4O3	6.4328	0.0103	79-14-1	-	-	-	-	-	Organic acids and derivatives	Hydroxy acids and derivatives	Alpha hydroxy acids and derivatives	8.468	8.561	8.6632	8.4327	8.5445	8.7334	8.4801	8.89	8.8467	8.5932	8.8196	8.8307	8.3006	8.4267	8.3393	8.4952	8.5065	8.3299	8.4391	8.6221	8.6302
xylitol	metab_4	C00379	-	307	pos	-	21.3902	0.0039	87-99-0	Carbohydrates	Monosaccharides	map00040;map01100;map02010	Metabolism;Metabolism;Environmental Information Processing	Carbohydrate metabolism;Global and overview maps;Membrane transport	-	-	-	7.8171	8.9681	8.7493	7.8642	8.9343	8.9056	8.5044	8.5613	8.6403	8.5493	8.5195	8.6502	8.3826	8.4634	8.3482	8.6713	8.5973	8.4032	8.6252	8.5515	8.6218
benzoic acid	metab_5	C00261;C00539;C09815;C00180	HMDB0001870	179	pos	C7H6O2	10.535	0.0063	65-85-0	-	-	-	-	-	Benzenoids	Benzene and substituted derivatives	Benzoic acids and derivatives	9.0798	9.0368	9.0923	8.8663	8.9758	9.1549	8.9087	9.3004	9.1559	9.0021	9.0913	9.203	8.8904	8.8955	8.8017	9.0067	8.988	8.8023	8.9586	9.0644	9.0909
methyl dodecanoate	metab_6	-	HMDB0031018	214	pos	C13H26O2	17.4113	0.0027	111-82-0	-	-	-	-	-	Lipids and lipid-like molecules	Fatty Acyls	Fatty acid esters	6.8828	7.1502	7.1185	7.101	7.1203	7.1605	7.0615	7.1347	7.2474	7.0497	7.3624	7.2512	7.1988	7.2486	7.3506	7.2403	7.2457	7.0273	7.0413	7.0604	7.0873
methyl icosanoate	metab_7	-	-	326	pos	-	33.4008	0.0017	-	-	-	-	-	-	-	-	-	7.0525	7.2374	7.2622	7.2382	7.2908	7.343	7.2285	7.2971	7.3906	7.222	7.4491	7.3884	7.2697	7.3938	7.4598	7.4021	7.4546	7.2303	7.1897	7.2196	7.2079
Tetradecanoic acid, methyl ester	metab_8	-	-	199	pos	-	21.9753	0.0023	-	-	-	-	-	-	-	-	-	7.3452	7.5554	7.5399	7.5117	7.5599	7.5858	7.4895	7.5234	7.6882	7.4348	7.7603	7.6788	7.5186	7.6326	7.7039	7.6369	7.6956	7.4177	7.4297	7.4617	7.4681
succinic acid	metab_11	C00042	HMDB0000254	247	pos	C4H6O4	12.2004	0.0067	110-15-6	Organic acids	Carboxylic acids	map00020;map00190;map00250;map00350;map00360;map00361;map00620;map00630;map00640;map00650;map00720;map00760;map00920;map01060;map01061;map01062;map01063;map01064;map01065;map01066;map01070;map01100;map01110;map01120;map01130;map01200;map01220;map02020;map04024;map04727;map04922;map05230	Metabolism;Metabolism;Metabolism;Metabolism;Metabolism;Metabolism;Metabolism;Metabolism;Metabolism;Metabolism;Metabolism;Metabolism;Metabolism;Metabolism;Metabolism;Metabolism;Metabolism;Metabolism;Metabolism;Metabolism;Metabolism;Metabolism;Metabolism;Metabolism;Metabolism;Metabolism;Metabolism;Environmental Information Processing;Environmental Information Processing;Organismal Systems;Organisma…	Carbohydrate metabolism;Energy metabolism;Amino acid metabolism;Amino acid metabolism;Amino acid metabolism;Xenobiotics biodegradation and metabolism;Carbohydrate metabolism;Carbohydrate metabolism;Carbohydrate metabolism;Carbohydrate metabolism;Energy metabolism;Metabolism of cofactors and vitamins;Energy metabolism;Chemical structure transformation maps;Chemical structure transformation maps;Ch…	Organic acids and derivatives	Carboxylic acids and derivatives	Dicarboxylic acids and derivatives	9.684	9.7137	9.9886	9.7651	9.7334	10.0797	9.5443	9.9095	9.8757	9.6398	9.9544	9.8435	9.4662	9.5516	9.4959	9.6434	9.6105	9.3681	9.547	9.6738	9.6929
3-hydroxybutyric acid	metab_12	C01089	HMDB0000357	233	pos	C4H8O3	8.3035	0.0034	300-85-6	Organic acids	Carboxylic acids	map00072;map00650;map01100;map04024	Metabolism;Metabolism;Metabolism;Environmental Information Processing	Lipid metabolism;Carbohydrate metabolism;Global and overview maps;Signal transduction	Organic acids and derivatives	Hydroxy acids and derivatives	Beta hydroxy acids and derivatives	7.7999	7.8021	7.6073	7.512	7.721	7.6781	7.5407	7.7299	7.62	7.4817	7.5476	7.5794	7.4165	7.6303	7.5571	7.6213	7.675	7.5118	7.6116	7.6135	7.6677
Methyl Palmitoleate	metab_13	-	-	236	pos	-	25.7143	0.0032	-	-	-	-	-	-	-	-	-	6.8036	7.2231	7.1248	7.0341	7.134	7.2147	7.298	7.128	7.1753	7.1615	7.2213	7.1781	6.9743	7.0756	7.2045	7.1274	7.0836	7.0609	7.2252	7.2068	7.2621
fumaric acid	metab_14	C00122	HMDB0000134	273	pos	C4H4O4	7.3137	0.0018	136723-16-5;110-17-8	-	-	map00020;map00190;map00220;map00250;map00350;map00360;map00620;map00643;map00650;map00720;map00760;map01060;map01061;map01062;map01063;map01064;map01065;map01066;map01070;map01100;map01110;map01120;map01130;map01200;map01220;map02020;map04922;map05200;map05211;map05230	Metabolism;Metabolism;Metabolism;Metabolism;Metabolism;Metabolism;Metabolism;Metabolism;Metabolism;Metabolism;Metabolism;Metabolism;Metabolism;Metabolism;Metabolism;Metabolism;Metabolism;Metabolism;Metabolism;Metabolism;Metabolism;Metabolism;Metabolism;Metabolism;Metabolism;Environmental Information Processing;Organismal Systems;Human Diseases;Human Diseases;Human Diseases	Carbohydrate metabolism;Energy metabolism;Amino acid metabolism;Amino acid metabolism;Amino acid metabolism;Amino acid metabolism;Carbohydrate metabolism;Xenobiotics biodegradation and metabolism;Carbohydrate metabolism;Energy metabolism;Metabolism of cofactors and vitamins;Chemical structure transformation maps;Chemical structure transformation maps;Chemical structure transformation maps;Chemica…	Organic acids and derivatives	Carboxylic acids and derivatives	Dicarboxylic acids and derivatives	6.25	6.3585	6.2804	6.2977	6.3721	6.3747	6.2609	6.3312	6.4557	6.244	6.4967	6.4234	6.3528	6.4524	6.5061	6.441	6.4629	6.2391	6.2723	6.287	6.2993
Ethyl cinnamate	metab_15	C06359	HMDB0033834	131	pos	C11H12O2	6.377	0.0038	103-36-6;4192-77-2	-	-	-	-	-	Phenylpropanoids and polyketides	Cinnamic acids and derivatives	Cinnamic acid esters	8.3563	8.0518	7.8987	8.3193	8.0681	8.153	8.3527	8.0784	8.0543	8.2438	8.2393	8.0631	8.4234	8.3695	8.0936	8.4928	8.2836	8.311	8.1575	8.1945	8.1185
benzyl alcohol	metab_16	C00556;C03485	HMDB0003119	165	pos	C7H8O	8.2385	0.0037	100-51-6	-	-	-	-	-	Benzenoids	Benzene and substituted derivatives	Benzyl alcohols	7.8854	7.747	7.6706	7.5939	7.559	7.7609	7.6823	7.8673	7.8492	7.7435	7.7092	7.881	7.3986	7.5411	7.5055	7.6917	7.712	7.7655	7.777	7.7621	7.8289
methyl octadecanoate	metab_17	-	HMDB0034154	298	pos	C19H38O2	29.9426	0.0021	112-61-8	-	-	-	-	-	Lipids and lipid-like molecules	Fatty Acyls	Fatty acid esters	7.1503	7.3426	7.3481	7.3184	7.3811	7.4421	7.3332	7.3896	7.4845	7.3165	7.527	7.4818	7.3683	7.4807	7.5466	7.4946	7.5476	7.3299	7.3002	7.322	7.3373
D-Arabitol	metab_18	C00532;C01904	HMDB0000568	307	pos	C5H12O5	21.1852	0.008	488-82-4	-	-	-	-	-	Organic oxygen compounds	Organooxygen compounds	Carbohydrates and carbohydrate conjugates	8.8628	9.0542	9.1967	9.0662	9.0813	9.2726	9.2337	9.3475	9.4002	9.2821	9.4506	9.3675	9.0274	9.2612	9.1554	9.2411	9.3535	9.077	9.0189	9.1923	9.1401
methyl hexadecanoate	metab_19	C16995	HMDB0061859	87	pos	C17H34O2	26.1428	0.003	112-39-0	-	-	-	-	-	Lipids and lipid-like molecules	Fatty Acyls	Fatty acid esters	8.385	8.5402	8.5585	8.5422	8.5909	8.6594	8.5327	8.597	8.6973	8.5191	8.7314	8.6894	8.5218	8.641	8.7114	8.667	8.715	8.5298	8.4887	8.5205	8.5514
coniferyl alcohol	metab_20	C00590	HMDB0012915	324	pos	C10H12O3	26.3505	0.0103	458-35-5	-	-	map00940;map01061;map01100;map01110	Metabolism;Metabolism;Metabolism;Metabolism	Biosynthesis of other secondary metabolites;Chemical structure transformation maps;Global and overview maps;Global and overview maps	Benzenoids	Phenols	Methoxyphenols	7.0848	7.2603	7.4519	7.3701	7.5432	7.5821	7.0485	7.3684	7.5081	7.4038	7.6219	7.7396	7.2168	7.3098	7.5255	7.4514	7.6222	7.5507	7.3777	7.274	7.459
Docosanoic acid methyl ester	metab_21	-	-	354	pos	-	35.2664	0.0019	-	-	-	-	-	-	-	-	-	7.0874	7.2801	7.3209	7.2931	7.3438	7.3989	7.2743	7.3456	7.4467	7.2883	7.5308	7.3277	7.3122	7.4397	7.5142	7.4539	7.5145	7.2987	7.2314	7.2649	7.253
2-Furoic Acid	metab_22	C01546	HMDB0000617	125	pos	C5H4O3	7.8089	0.0023	88-14-2	-	-	map00365;map01120	Metabolism;Metabolism	Xenobiotics biodegradation and metabolism;Global and overview maps	Organoheterocyclic compounds	Furans	Furoic acid and derivatives	7.4422	7.9979	7.8147	7.5293	7.9525	7.8204	8.0638	7.8441	7.9688	8.0228	7.7436	7.9146	7.6128	7.8467	7.893	7.7029	7.8815	7.8448	8.0096	7.9681	7.9736
4-hydroxybutyrate	metab_23	C01991	-	233	pos	-	9.4142	0.0022	-	-	-	-	-	-	-	-	-	8.3263	9.4164	9.1738	8.3548	9.4386	9.2251	9.6137	9.3637	9.6385	9.6082	9.3685	9.6389	9.4628	9.3139	9.7327	9.7087	9.548	9.6831	9.455	9.4731	9.4225
2-Deoxyerythritol	metab_24	-	-	117	pos	-	11.4672	0.0039	-	-	-	-	-	-	-	-	-	9.342	9.2332	9.2303	9.259	9.1975	9.4131	9.2594	9.4472	9.4331	9.3053	9.388	9.4452	9.0626	9.2021	9.2144	9.3439	9.332	9.2329	9.2363	9.3007	9.3209
ribitol	metab_26	C00474	HMDB0000508	307	pos	C5H12O5	21.7987	0.0013	488-81-3	-	-	map00040;map00740;map01100	Metabolism;Metabolism;Metabolism	Carbohydrate metabolism;Metabolism of cofactors and vitamins;Global and overview maps	Organic oxygen compounds	Organooxygen compounds	Carbohydrates and carbohydrate conjugates	8.5084	8.5345	8.2932	8.5038	8.4642	8.4282	8.3315	8.3178	8.4203	8.2951	8.3354	8.4464	8.347	8.3484	8.1841	8.5892	8.5021	8.1883	8.3105	8.3019	8.328
Isoleucine	metab_27	C16434;C00407	-	86	pos	-	8.8197	0.0013	-	-	-	-	-	-	-	-	-	9.5884	9.8072	10.2507	10.4263	10.3721	9.4276	9.3403	9.3699	9.5154	9.3149	9.563	9.5018	10.4118	9.6865	9.5779	9.4963	9.5414	9.3184	9.2854	9.3127	9.2919
Methyl Phosphate	metab_28	-	-	241	pos	-	8.8306	0.0045	-	-	-	-	-	-	-	-	-	9.0509	9.1738	8.8088	7.201	9.0426	7.2801	8.9293	8.9125	8.9232	8.0622	7.4154	7.3542	8.8271	9.2978	9.2838	7.575	7.3939	8.6975	9.0359	8.9495	8.9508
salicyl alcohol	metab_29	C02323	-	253	pos	-	23.2104	0.0115	90-01-7	-	-	-	-	-	-	-	-	6.6229	7.2524	7.2011	6.71	7.0994	7.2422	7.2596	7.6422	7.4213	7.2834	7.1626	7.5027	7.1308	7.1446	6.9161	7.2184	7.4207	6.9555	7.2192	7.3872	7.4075
N-Acetyl-L-leucine	metab_30	C02710	-	228	pos	-	7.0061	0.0029	-	-	-	-	-	-	-	-	-	9.0366	9.2223	9.0623	8.7804	9.0819	9.3413	9.3186	9.5551	9.2839	9.5623	9.4202	9.5538	8.5794	9.1793	9.1027	9.336	9.2749	9.4233	9.4952	9.4488	9.5139
lactic acid	metab_31	C01432;C00256	-	117	pos	-	4.9108	0.0034	50-21-5	-	-	-	-	-	-	-	-	9.9409	9.8193	9.793	9.8895	9.7864	9.9081	10.3491	9.8237	9.9683	10.302	9.9335	9.9844	10.0973	9.9942	10.0094	10.1963	10.0318	10.0542	10.1672	10.1508	10.0881
methyl decanoate	metab_32	-	HMDB0033848	87	pos	C11H22O2	12.4898	0.002	110-42-9	-	-	-	-	-	Lipids and lipid-like molecules	Fatty Acyls	Fatty acid esters	8.1881	8.4343	8.3907	8.37	8.409	8.3888	8.358	8.3938	8.5294	8.3317	8.634	8.5354	8.4138	8.513	8.6067	8.5058	8.4983	8.3211	8.3592	8.3519	8.3896
Acetylsalicylic Acid	metab_33	C01405	-	120	pos	-	13.0741	0.0023	-	-	-	map04976	Organismal Systems	Digestive system	-	-	-	9.0687	8.9325	8.8084	8.2714	8.8131	8.8254	8.7932	9.0812	8.6391	8.766	8.175	8.4576	8.8178	8.8592	8.4088	8.1083	8.712	8.9026	8.9768	8.946	8.9967
octanal	metab_34	C01545	HMDB0001140	201	pos	C8H16O	11.2545	0.006	124-13-0	-	-	-	-	-	Organic oxygen compounds	Organooxygen compounds	Carbonyl compounds	6.2787	6.7811	6.5625	6.2553	6.8507	6.7433	6.5918	6.593	6.6972	6.613	6.5076	6.7734	6.0633	6.2164	6.3709	6.3264	6.5337	6.3969	6.5156	6.5478	6.6099
2-hydroxypyridine	metab_35	C02502	HMDB0013751	84	pos	C5H5NO	6.0586	0.0059	142-08-5	-	-	-	-	-	Organoheterocyclic compounds	Pyridines and derivatives	Hydropyridines	8.3295	8.2112	8.1841	8.2023	8.2029	8.2003	8.1458	8.2125	8.2665	8.1432	8.3828	8.3161	8.1807	8.3	8.3916	8.2962	8.2899	8.0669	8.0339	8.1372	8.1346
Mevalonic acid lactone	metab_36	-	-	187	pos	-	13.5803	0.0022	-	-	-	-	-	-	-	-	-	7.3086	7.3213	7.0734	7.1692	7.267	7.191	6.7844	6.6972	6.9024	6.6422	6.8903	6.8903	6.7595	6.8097	6.8821	6.8236	6.8688	6.6458	6.8486	6.8204	6.8551
Lactobionic Acid	metab_37	-	-	539	pos	-	26.9986	0.012	96-82-2	-	-	-	-	-	-	-	-	6.2936	6.3377	6.4568	6.4062	6.3709	6.7153	6.2008	6.4208	6.3075	6.1931	6.3974	6.299	6.2307	6.3071	6.1786	6.3089	6.2194	6.3432	6.3209	6.3032	6.4737
thymidine	metab_39	C00214	HMDB0000273	155	pos	C10H14N2O5	10.8786	0.004	50-89-5	Nucleic acids	Nucleosides	map00240;map01100	Metabolism;Metabolism	Nucleotide metabolism;Global and overview maps	Nucleosides, nucleotides, and analogues	Pyrimidine nucleosides	Pyrimidine 2'-deoxyribonucleosides	8.2763	8.3203	8.2588	8.2039	8.3156	8.4208	8.2633	8.4326	8.4043	8.3268	8.3396	8.4253	8.2193	8.3329	8.2877	8.4928	8.5014	8.3602	8.2852	8.3116	8.365
2-hydroxybutanoic acid	metab_40	C05984	HMDB0000008	131	pos	C4H8O3	6.6874	0.0098	600-15-7	-	-	map00640	Metabolism	Carbohydrate metabolism	Organic acids and derivatives	Hydroxy acids and derivatives	Alpha hydroxy acids and derivatives	9.9239	9.8473	9.716	9.9323	9.827	9.7945	9.209	9.2768	9.1152	8.8814	8.9894	9.035	9.7376	9.7957	9.7338	9.8995	9.8951	9.6832	9.6313	9.4112	9.5729
oxalic acid	metab_41	C00209	HMDB0002329	175	pos	C2H2O4	12.1621	0.0024	7404-49-1;144-62-7	Organic acids	Carboxylic acids	map00625;map00630;map01100;map01120	Metabolism;Metabolism;Metabolism;Metabolism	Xenobiotics biodegradation and metabolism;Carbohydrate metabolism;Global and overview maps;Global and overview maps	Organic acids and derivatives	Carboxylic acids and derivatives	Dicarboxylic acids and derivatives	8.4067	8.3677	8.0025	8.4757	8.4366	7.7746	8.281	7.7169	8.3596	8.3052	8.747	7.8488	8.2289	8.3283	8.32	8.4151	8.4515	8.2714	8.2619	8.2716	8.3085
Galactonic acid	metab_43	C00880	HMDB0000565	319	pos	C6H12O7	22.6771	0.0035	13382-27-9	-	-	map00052;map01100;map01120	Metabolism;Metabolism;Metabolism	Carbohydrate metabolism;Global and overview maps;Global and overview maps	Organic acids and derivatives	Hydroxy acids and derivatives	Medium-chain hydroxy acids and derivatives	7.9613	7.6688	7.3504	7.8971	7.6466	7.7025	7.6112	7.7571	7.8459	7.9799	7.7386	7.8861	7.6558	7.6941	7.6762	7.922	7.8349	7.7919	7.7397	7.69	7.7535
Diglycerol	metab_44	-	-	219	pos	-	13.5932	0.0043	-	-	-	-	-	-	-	-	-	8.0225	7.9388	7.8789	7.9328	7.9224	8.0419	7.906	8.0379	8.0378	7.9587	7.9523	8.0535	7.7494	7.8827	7.8867	8.0373	8.0286	7.9487	7.89	7.9275	7.9731
Lyxonic acid, 1,4-lactone	metab_45	-	-	364	pos	-	22.1031	0.0017	-	-	-	-	-	-	-	-	-	7.246	7.4583	7.2027	7.1652	7.4353	7.413	7.4712	7.3776	7.6057	7.4769	7.3388	7.6344	6.6892	7.0243	7.1581	6.9232	7.2212	7.1821	7.3534	7.3844	7.3682
creatine degr	metab_46	-	-	147	pos	-	4.338	0.007	-	-	-	-	-	-	-	-	-	9.4717	9.3724	9.5556	9.3814	9.3189	9.6621	9.2666	9.6658	9.6391	9.4108	9.6397	9.6342	9.1902	9.3351	9.2469	9.4232	9.3931	9.2309	9.2888	9.4185	9.4345
Threonic acid	metab_47	C01620	HMDB0000943	292	pos	C4H8O5	17.7282	0.0034	3909-12-4	-	-	map00053	Metabolism	Carbohydrate metabolism	Organic oxygen compounds	Organooxygen compounds	Carbohydrates and carbohydrate conjugates	8.7391	8.7466	8.699	8.629	8.6344	8.647	8.7477	8.8346	8.806	8.6456	8.6254	8.7276	8.6235	8.6727	8.6465	8.7693	8.7057	8.5409	8.7168	8.7478	8.6754
Isopropyl-beta-D-thiogalactopyranoside	metab_48	-	-	260	pos	-	23.3643	0.0027	-	-	-	-	-	-	-	-	-	6.8643	8.5055	8.4156	6.9514	8.3644	8.7174	8.7445	8.7656	8.8039	8.782	8.6665	8.7777	8.6157	8.6327	8.5336	8.8409	8.8449	8.7725	8.6933	8.7153	8.751
D-erythronolactone	metab_49	-	-	261	pos	-	14.3772	0.0019	-	-	-	-	-	-	-	-	-	8.9478	9.0561	8.8813	8.9319	9.0689	8.9746	9.0568	8.9132	9.1245	9.0326	8.9576	9.1234	8.9855	9.1682	9.2499	9.1971	9.2798	9.1485	9.0216	8.9863	8.9861
3-(4-hydroxyphenyl)propionic acid	metab_50	C01744	-	179	pos	-	20.0315	0.0102	-	-	-	-	-	-	-	-	-	9.4348	9.1969	8.8894	8.9766	9.0207	9.5153	8.582	9.6709	9.222	9.1842	9.1842	9.3149	8.6739	8.7241	8.7965	8.738	8.7832	8.5602	9.1917	9.3098	9.425
4-Hydroxymandelic acid	metab_51	C11527	-	267	pos	-	22.0001	0.0116	-	-	-	-	-	-	-	-	-	7.5014	7.497	7.5239	7.4297	7.4453	7.8185	7.6724	7.9774	7.7496	7.7569	7.879	7.7553	7.4963	7.499	7.293	7.765	7.2797	7.3743	7.5456	7.7397	7.7296
uridine	metab_52	C00299	HMDB0000296	259	pos	C9H12N2O6	26.8821	0.0113	58-96-8	Nucleic acids	Nucleosides	map00240;map01100	Metabolism;Metabolism	Nucleotide metabolism;Global and overview maps	Nucleosides, nucleotides, and analogues	Pyrimidine nucleosides	-	7.3064	7.4162	7.5297	7.3517	7.6071	7.7781	7.8868	8.0135	7.7855	7.8277	7.8771	7.7378	7.2789	7.4122	6.8453	7.4984	7.2704	6.9437	7.6651	7.8492	7.8534
L-Malic acid	metab_53	C00149	HMDB0000156	306	pos	C4H6O5	13.5634	0.0085	97-67-6	Organic acids	Carboxylic acids	map00020;map00620;map00630;map00680;map00710;map00720;map01060;map01061;map01062;map01063;map01064;map01065;map01066;map01070;map01100;map01110;map01120;map01130;map01200;map02020;map04742;map04922;map04964;map05200;map05211;map05230	Metabolism;Metabolism;Metabolism;Metabolism;Metabolism;Metabolism;Metabolism;Metabolism;Metabolism;Metabolism;Metabolism;Metabolism;Metabolism;Metabolism;Metabolism;Metabolism;Metabolism;Metabolism;Metabolism;Environmental Information Processing;Organismal Systems;Organismal Systems;Organismal Systems;Human Diseases;Human Diseases;Human Diseases	Carbohydrate metabolism;Carbohydrate metabolism;Carbohydrate metabolism;Energy metabolism;Energy metabolism;Energy metabolism;Chemical structure transformation maps;Chemical structure transformation maps;Chemical structure transformation maps;Chemical structure transformation maps;Chemical structure transformation maps;Chemical structure transformation maps;Chemical structure transformation maps;…	Organic acids and derivatives	Hydroxy acids and derivatives	Beta hydroxy acids and derivatives	7.6942	7.7402	7.6036	7.5913	7.6003	7.6455	7.7257	7.8669	7.8044	7.6537	7.5847	7.6582	7.6342	7.659	7.592	7.6928	7.6711	7.3527	7.5462	7.7044	7.6372
beta-Mannosylglycerate	metab_54	-	-	204	pos	-	19.6575	0.0071	-	-	-	-	-	-	-	-	-	8.4207	8.5434	8.5216	8.5653	8.6994	8.8102	8.9176	9.1883	8.9452	8.9533	9.2324	8.9899	8.6338	9.1264	9.1414	8.6554	9.1506	9.082	8.8526	8.9833	8.9904
beta-hydroxypyruvate	metab_55	C00168	-	262	pos	-	10.4066	0.0061	-	-	-	map00260;map00630;map00680;map01100;map01110;map01120;map01130;map01200	Metabolism;Metabolism;Metabolism;Metabolism;Metabolism;Metabolism;Metabolism;Metabolism	Amino acid metabolism;Carbohydrate metabolism;Energy metabolism;Global and overview maps;Global and overview maps;Global and overview maps;Global and overview maps;Global and overview maps	-	-	-	7.1794	8.0685	7.6123	7.0152	7.9377	7.9381	7.784	7.4119	7.7448	7.5609	7.4772	7.7441	6.8643	7.1499	7.2919	7.2324	7.3685	7.3684	7.7976	7.6888	7.7767
kyotorphin	metab_56	C02993	HMDB0005768	242	pos	C15H23N5O4	6.3184	0.005	70904-56-2	-	-	-	-	-	Organic acids and derivatives	Carboxylic acids and derivatives	Amino acids, peptides, and analogues	8.7108	8.8441	8.5789	8.5198	8.6528	8.9682	8.8679	9.1296	8.8819	8.9832	8.9063	8.9034	7.98	8.6732	8.6409	8.9301	8.9142	9.0485	9.0918	9.0266	9.1384
Levoglucosan	metab_57	-	HMDB0000640	204	pos	C6H10O5	18.1917	0.0002	498-07-7	-	-	-	-	-	Organoheterocyclic compounds	Oxepanes	-	8.3246	8.1877	8.1156	8.2794	8.151	8.2011	8.0344	8.1681	8.2213	8.0372	8.0682	8.2087	7.8948	8.1639	8.0736	8.2281	8.2622	8.061	8.0837	8.0789	8.0822
L-Gulonolactone	metab_58	C01040	HMDB0003466	334	pos	C6H10O6	18.507	0.006	1128-23-0	-	-	map00053;map01100	Metabolism;Metabolism	Carbohydrate metabolism;Global and overview maps	Organoheterocyclic compounds	Lactones	Gamma butyrolactones	7.7127	7.8188	7.5181	7.6525	7.7951	7.6594	7.8083	7.5473	7.8097	7.7946	7.5467	7.822	7.7256	7.9183	8.0573	7.9135	8.0719	8.0997	7.8633	7.7507	7.7892
D-erythro-sphingosine	metab_59	-	-	204	pos	-	4.5723	0.0043	-	-	-	-	-	-	-	-	-	6.7336	7.1686	7.0401	6.6339	7.0964	7.2176	7.0922	7.3005	7.1293	7.0872	7.0841	7.1942	6.9893	6.9868	7.0073	7.0418	7.08	7.1304	7.1217	7.1584	7.1974
raffinose	metab_60	C00492	HMDB0003213	361	pos	C18H32O16	35.9102	0.0136	512-69-6	-	-	map00052;map02010	Metabolism;Environmental Information Processing	Carbohydrate metabolism;Membrane transport	Organic oxygen compounds	Organooxygen compounds	Carbohydrates and carbohydrate conjugates	5.8573	6.1759	6.4374	7.1141	6.568	6.2435	7.2113	6.3943	6.1112	7.0686	6.1587	6.4119	6.6372	6.0781	7.1965	6.8799	6.4345	6.7362	7.0279	6.9822	6.8094
Erythrose	metab_62	C01796	HMDB0002649	263	pos	C4H8O4	20.7707	0.0082	1758-51-6	Carbohydrates	Monosaccharides	-	-	-	Organic oxygen compounds	Organooxygen compounds	Carbohydrates and carbohydrate conjugates	7.8387	8.0874	7.9112	7.8331	8.1264	8.2471	8.1738	8.4027	8.3792	8.209	8.4011	8.3899	7.4101	7.6349	7.747	7.7417	7.7927	7.8635	8.0769	8.2119	8.2245
3-Methylamino-1,2-propanediol	metab_64	-	-	159	pos	-	18.0617	0.0061	-	-	-	-	-	-	-	-	-	7.9143	7.705	7.6988	7.995	7.8031	7.8446	7.7469	7.9001	7.9364	7.8056	7.9402	7.8921	7.8006	8.0177	7.7657	7.9461	7.9856	7.6456	7.7129	7.7709	7.8293
Phytol	metab_65	C01389	HMDB0002019	143	pos	C20H40O	4.049	0.0042	150-86-7	-	-	-	-	-	Lipids and lipid-like molecules	Prenol lipids	Diterpenoids	7.4555	7.6002	7.5762	7.4465	7.5858	7.6233	7.5169	7.6342	7.6632	7.5092	7.6656	7.637	7.7549	7.6391	7.6526	7.6262	7.6654	7.4163	7.468	7.5224	7.5419
mannitol	metab_66	C00392	HMDB0000765	319	pos	C6H14O6	23.017	0.0052	69-65-8	Carbohydrates	Monosaccharides	map00051;map02010;map02060	Metabolism;Environmental Information Processing;Environmental Information Processing	Carbohydrate metabolism;Membrane transport;Membrane transport	Organic oxygen compounds	Organooxygen compounds	Carbohydrates and carbohydrate conjugates	7.3163	7.19	7.0705	7.175	7.1746	7.294	7.1921	7.2956	7.241	7.2393	7.1603	7.2749	6.9294	7.1253	7.1527	7.2969	7.3065	7.1387	7.1547	7.1961	7.247
ribose	metab_67	C00121;C08353	-	307	pos	-	20.8015	0.0013	-	-	-	-	-	-	-	-	-	6.4733	7.9819	8.0633	7.4981	7.9009	8.4644	8.7636	8.5955	8.9243	8.795	8.5579	8.8828	8.1264	8.5269	8.5268	8.5075	8.6554	8.7748	8.6534	8.6594	8.6794
Pelargonic acid	metab_68	C01601	HMDB0000847	215	pos	C9H18O2	13.3523	0.0017	112-05-0	-	-	-	-	-	Lipids and lipid-like molecules	Fatty Acyls	Fatty acids and conjugates	6.5841	6.8779	6.9327	7.0275	6.8274	6.9168	6.6628	6.6925	6.838	6.6375	6.8855	6.8244	6.7548	6.8049	6.9576	6.8189	6.864	6.641	6.8554	6.8827	6.862
piceatannol	metab_69	C05901	-	533	pos	-	17.1043	0.0055	10083-24-6	-	-	map00945;map01110	Metabolism;Metabolism	Biosynthesis of other secondary metabolites;Global and overview maps	-	-	-	7.2599	7.3058	7.2321	7.2913	7.1713	7.4802	7.1914	7.2514	7.1976	7.2744	7.3546	7.2851	7.4303	7.4447	7.219	7.6353	7.4454	7.3339	7.3414	7.252	7.3333
sorbitol	metab_70	C00794	HMDB0000247	247	pos	C6H14O6	20.15	0.0098	50-70-4	Carbohydrates	Monosaccharides	map00051;map00052;map01100;map02010;map02060	Metabolism;Metabolism;Metabolism;Environmental Information Processing;Environmental Information Processing	Carbohydrate metabolism;Carbohydrate metabolism;Global and overview maps;Membrane transport;Membrane transport	Organic oxygen compounds	Organooxygen compounds	Carbohydrates and carbohydrate conjugates	7.9591	7.5862	7.2385	6.7439	7.1714	8.1576	6.8201	8.4183	7.0615	7.6465	7.0709	7.3287	6.6927	6.9129	6.8153	6.8197	7.1387	7.6863	8.0654	8.0787	8.2401
4-Hydroxyphenylethanol	metab_71	C06044	-	179	pos	-	18.4444	0.0015	-	-	-	map00350	Metabolism	Amino acid metabolism	-	-	-	8.5061	8.5125	8.5206	8.4408	8.4757	8.6658	8.503	8.6	8.6026	8.5811	8.5651	8.5906	8.4567	8.5478	8.5109	8.6451	8.6823	8.5164	8.5101	8.5196	8.5401
2,6-Diaminopimelic acid	metab_72	C00666	-	200	pos	-	18.9176	0.0024	-	-	-	map00300;map01100;map01110;map01120;map01130;map01230	Metabolism;Metabolism;Metabolism;Metabolism;Metabolism;Metabolism	Amino acid metabolism;Global and overview maps;Global and overview maps;Global and overview maps;Global and overview maps;Global and overview maps	-	-	-	7.0863	7.0085	6.967	6.906	6.9596	6.9245	6.9641	6.6308	6.9106	6.9322	6.8239	6.9806	7.0135	7.1471	7.2423	7.3421	7.4368	6.9953	7.039	7.0063	7.0456
3,6-Anhydro-D-galactose	metab_74	C06474	-	231	pos	-	16.0613	0.0036	-	Carbohydrates	Monosaccharides	-	-	-	-	-	-	7.4993	7.7975	7.732	7.4421	7.7677	7.9011	7.9482	7.9102	7.9	8.0524	7.7966	7.8968	7.7625	7.8197	7.689	8.012	8.0731	7.6416	7.8099	7.8718	7.8682
Bis(2-hydroxypropyl)amine	metab_77	-	-	160	pos	-	4.4038	0.0065	-	-	-	-	-	-	-	-	-	7.3503	7.6179	7.4247	7.1687	7.3257	7.5649	7.8093	7.2932	7.3782	7.8918	7.2979	7.4628	7.3257	7.5691	7.3995	7.5131	7.7027	7.7432	7.8147	7.6908	7.7611
1,2-Cyclohexanedione	metab_78	C06105	HMDB0031344	334	pos	C6H8O2	16.5072	0.0125	765-87-7	-	-	map00930;map01120	Metabolism;Metabolism	Xenobiotics biodegradation and metabolism;Global and overview maps	Organic oxygen compounds	Organooxygen compounds	Carbonyl compounds	6.881	6.8485	6.7279	6.8137	6.7397	6.7299	6.6848	6.9171	6.9401	6.6763	6.778	6.8415	6.7686	6.4838	6.5562	6.9264	6.8861	6.3486	6.5089	6.7053	6.6482
2,3-Dimethylsuccinic acid	metab_79	-	-	246	pos	-	13.8187	0.0047	-	-	-	-	-	-	-	-	-	7.3946	7.4214	7.1509	7.2797	7.3742	7.3237	7.3975	7.3065	7.428	7.4215	7.214	7.4447	7.2675	7.5239	7.6017	7.5678	7.6839	7.6798	7.4462	7.3738	7.449
5,6-dihydrouracil	metab_80	C00429	-	171	pos	-	4.331	0.0105	-	-	-	map00240;map00410;map00770;map01100	Metabolism;Metabolism;Metabolism;Metabolism	Nucleotide metabolism;Metabolism of other amino acids;Metabolism of cofactors and vitamins;Global and overview maps	-	-	-	8.4133	8.6421	8.6906	8.6867	8.7378	8.5828	8.6934	8.5526	8.9178	8.5791	9.0361	8.8837	9.0883	8.9508	9.133	8.9875	9.0011	8.5674	8.3058	8.5191	8.3849
Maleimide	metab_81	C07272	-	154	pos	-	26.0554	0.0043	541-59-3	-	-	-	-	-	-	-	-	8.0328	8.8964	8.4577	8.3649	8.8809	8.7083	8.9311	8.4491	8.717	8.8389	8.3342	8.7331	8.2035	8.5676	8.8454	8.3491	8.7726	9.0166	8.8804	8.7914	8.8577
3-Hydroxypropionic acid	metab_84	C01013	-	177	pos	-	7.9463	0.0059	-	Organic acids	Carboxylic acids	map00240;map00410;map00640;map00720;map01100;map01120;map01200	Metabolism;Metabolism;Metabolism;Metabolism;Metabolism;Metabolism;Metabolism	Nucleotide metabolism;Metabolism of other amino acids;Carbohydrate metabolism;Energy metabolism;Global and overview maps;Global and overview maps;Global and overview maps	-	-	-	8.1173	8.2898	8.2748	8.001	8.239	8.3675	8.3213	8.5049	8.4862	8.3625	8.3621	8.4621	7.9744	8.1224	8.0846	8.1117	8.1934	8.0607	8.2362	8.3427	8.3363
linolenic acid	metab_85	C06427	-	79	pos	-	29.4367	0.0035	463-40-1	Lipids	Fatty acids	map00592;map01040;map01060;map01070;map01100;map01110	Metabolism;Metabolism;Metabolism;Metabolism;Metabolism;Metabolism	Lipid metabolism;Lipid metabolism;Chemical structure transformation maps;Chemical structure transformation maps;Global and overview maps;Global and overview maps	-	-	-	7.6932	7.895	7.8948	7.8079	7.9163	7.9828	7.8794	7.8891	7.9672	7.8206	8.0067	7.9681	7.8861	8.0451	8.0778	8.0464	8.1225	7.9736	7.9535	7.8933	7.9491
Synephrine	metab_86	C04548	-	267	pos	-	16.1111	0.0112	-	-	-	-	-	-	-	-	-	6.823	7.346	7.4441	6.6923	7.2941	7.6119	7.661	7.6999	7.5229	7.674	7.65	7.5459	6.4053	6.5337	6.5279	6.9666	6.6381	6.6918	7.3777	7.5734	7.5319
N-Acetylisatin	metab_87	C02172	-	276	pos	-	13.6795	0.0044	-	-	-	map00380	Metabolism	Amino acid metabolism	-	-	-	6.1538	6.2569	5.7502	6.0346	6.2149	6.0791	6.3118	6.0177	6.3105	6.2771	5.9534	6.317	6.0283	6.3145	6.3983	6.3127	6.472	6.4452	6.2722	6.2069	6.2509
(+/-)-Taxifolin	metab_88	-	-	145	pos	-	8.3554	0.0046	-	-	-	-	-	-	-	-	-	8.7876	8.6573	8.6405	8.7949	8.67	8.5612	8.506	9.0186	8.6945	8.5552	8.874	8.6534	9.0897	9.1439	9.0531	9.1825	9.175	8.9303	8.7187	8.7716	8.8184
Citraconic acid degr	metab_89	-	-	89	pos	-	6.2843	0.0018	-	-	-	-	-	-	-	-	-	8.1037	8.3504	8.0592	8.1336	7.9137	8.099	8.4403	8.1645	8.3864	8.3509	8.0819	8.3501	8.3946	8.4541	8.6712	8.534	8.5999	8.6161	8.3485	8.3182	8.3498
6-hydroxy caproic acid	metab_90	C06102;C06103	-	177	pos	-	10.0818	0.005	-	-	-	-	-	-	-	-	-	8.1518	7.9505	7.7505	7.3109	7.8512	7.6923	7.6286	7.7611	7.6351	7.4998	7.5253	7.5584	7.9136	7.944	7.8717	7.96	7.9382	7.7613	7.8256	7.7317	7.7939
Saccharic acid	metab_92	C00818	-	292	pos	-	22.3995	0.0054	-	-	-	map00053;map01100	Metabolism;Metabolism	Carbohydrate metabolism;Global and overview maps	-	-	-	6.9973	6.8295	6.7119	6.7001	6.4679	5.4819	6.8018	6.9423	6.4432	5.3692	5.8164	6.3317	7.9063	6.1733	5.8232	5.5506	5.6133	5.5564	6.8404	6.845	6.7651
epsilon-Caprolactam	metab_93	C06593	HMDB0062769	170	pos	C6H11NO	4.1704	0.0074	105-60-2	-	-	map00930;map01100;map01120	Metabolism;Metabolism;Metabolism	Xenobiotics biodegradation and metabolism;Global and overview maps;Global and overview maps	Organoheterocyclic compounds	Lactams	Caprolactams	6.7329	6.8409	6.8312	6.82	6.8661	7.0006	6.8395	6.8837	7.0758	6.7863	7.1609	7.069	6.9036	6.9538	7.2126	7.1181	7.1323	6.7898	6.7568	6.8192	6.8811
methionine	metab_94	C00073;C01733	-	176	pos	-	14.0847	0.0118	-	-	-	-	-	-	-	-	-	7.2713	7.5197	7.3975	7.4413	7.6228	7.4841	7.6351	7.5842	7.7079	7.6354	7.6784	7.5116	7.4856	7.4921	7.6335	7.5507	7.6755	7.4341	7.2952	7.5014	7.447
3-Phenyllactic acid	metab_95	C01479	-	476	pos	-	30.6542	0.0099	-	-	-	map00960;map01110	Metabolism;Metabolism	Biosynthesis of other secondary metabolites;Global and overview maps	-	-	-	5.0936	5.2016	5.7025	5.1807	5.8611	6.1066	5.4498	5.8317	5.885	5.7249	5.3951	6.0168	5.2643	5.7395	5.756	5.3284	5.3735	5.6321	5.5217	5.6068	5.6554
Carnitine	metab_96	C00318;C00487	-	89	pos	-	4.0365	0.0119	461-06-3	-	-	-	-	-	-	-	-	7.7637	8.1965	7.115	7.1038	7.6979	7.8403	7.3432	7.1251	7.7257	7.4264	7.3182	7.987	7.1874	7.2376	7.31	7.2515	7.777	8.0658	7.7685	7.6189	7.8405
4-Vinylphenol	metab_97	C05627	-	177	pos	-	11.3244	0.0074	-	-	-	map00940	Metabolism	Biosynthesis of other secondary metabolites	-	-	-	6.7443	7.3876	7.2822	6.8314	6.8776	7.4623	7.6508	7.7177	7.6701	7.5605	7.5719	7.6109	6.915	6.9652	7.0376	7.157	7.0243	6.8013	7.4661	7.5981	7.5005
farnesol	metab_98	C01493;C06081	HMDB0004305	162	pos	C15H26O	3.8233	0.0005	4602-84-0	-	-	-	-	-	Lipids and lipid-like molecules	Prenol lipids	Sesquiterpenoids	8.1277	8.263	8.2387	8.2098	8.2552	8.2486	8.1589	8.1986	8.3417	8.1372	8.3964	8.3316	8.2596	8.3245	8.4186	8.3193	8.35	8.125	8.1558	8.1525	8.1622
conduritol b epoxide	metab_99	-	-	208	pos	-	27.1687	0.0053	6090-95-5	-	-	-	-	-	-	-	-	8.5142	8.5175	8.2539	8.4495	8.4946	8.4846	8.3993	8.4275	8.5292	8.4911	8.311	8.6007	8.3639	8.3955	8.3072	8.5786	8.5863	8.4673	8.4585	8.4127	8.5223
Ethanolamine	metab_100	C00189	HMDB0000149	174	pos	C2H7NO	10.5541	0.0077	141-43-5	Peptides	Amines	map00564;map01100;map04723	Metabolism;Metabolism;Organismal Systems	Lipid metabolism;Global and overview maps;Nervous system	Organic nitrogen compounds	Organonitrogen compounds	Amines	7.3385	7.9051	7.9314	7.2992	7.8146	8.021	7.4396	7.9653	8.2557	7.7241	7.8992	8.2594	7.5565	7.7831	7.7689	7.9186	8.0163	7.8547	7.7003	7.7275	7.8385
d-Glucoheptose	metab_101	-	-	259	pos	-	35.7552	0.0039	-	-	-	-	-	-	-	-	-	7.0756	7.138	7.1822	7.1847	7.2242	7.2661	7.1735	7.2922	7.3257	7.3439	7.1897	7.4606	7.0876	7.0004	7.3168	7.2768	7.4581	7.4236	7.3191	7.2502	7.2735
xylose	metab_103	C01394;C00181	-	102	pos	-	19.1533	0.0063	-	-	-	-	-	-	-	-	-	7.7731	7.6789	7.4407	7.7131	7.479	7.7316	7.5343	7.7215	7.8225	7.7799	7.5995	7.8674	7.5	7.6938	7.6075	7.8532	7.945	7.7797	7.68	7.6343	7.7512
2-deoxy-D-glucose	metab_104	C00586	-	126	pos	-	18.4222	0.0021	-	Carbohydrates	Monosaccharides	-	-	-	-	-	-	7.4176	7.6118	7.6343	7.2245	7.5513	7.8873	7.8634	7.9703	8.0257	7.9066	7.6119	8.0446	7.3081	7.9239	7.6637	7.9662	8.063	7.8013	7.8904	7.8905	7.9258
Tryptophol	metab_107	C00955	-	202	pos	-	16.0743	0.0133	-	-	-	map00380	Metabolism	Amino acid metabolism	-	-	-	6.4676	6.7711	6.5658	6.5547	6.8117	6.9019	7.2078	7.1402	7.178	7.1041	6.9624	7.2239	6.6382	6.6884	6.7608	6.7023	6.7475	7.0363	6.8678	7.0682	7.0613
5-alpha-Cholestan-3-one	metab_108	-	-	120	pos	-	32.1315	0.0017	-	-	-	-	-	-	-	-	-	7.9771	8.0644	7.701	8.0725	8.0368	6.8859	6.7986	6.8282	6.9737	6.7732	7.0213	6.9601	6.8905	6.9407	7.0131	6.9546	6.9998	6.7768	6.7437	6.771	6.7503
melibiose	metab_109	C05400;C05402	HMDB0000048	259	pos	C12H22O11	36.109	0.0013	585-99-9	-	-	-	-	-	Organic oxygen compounds	Organooxygen compounds	Carbohydrates and carbohydrate conjugates	7.0977	7.2057	7.7936	7.1848	7.8334	7.9401	7.8486	8.0355	7.9421	7.9785	7.9197	8.0067	7.4151	7.4418	8.1291	7.4335	7.9003	8.2277	7.9494	7.9313	7.9567
Citraconic acid	metab_110	C02226	HMDB0000634	257	pos	C5H6O4	14.9372	0.0132	498-23-7	-	-	map00290;map00660;map01100;map01210	Metabolism;Metabolism;Metabolism;Metabolism	Amino acid metabolism;Carbohydrate metabolism;Global and overview maps;Global and overview maps	Lipids and lipid-like molecules	Fatty Acyls	Fatty acids and conjugates	6.7139	7.0624	6.9293	6.5561	6.9971	7.1491	7.2397	7.1811	7.2264	7.2195	7.0127	7.2433	6.6397	6.7466	6.8748	6.7691	6.9585	7.0102	6.8742	7.0977	7.0142
O-Phosphorylethanolamine	metab_111	C00346	-	276	pos	-	16.9355	0.0043	-	-	-	map00564;map00600;map01100;map01503;map04071	Metabolism;Metabolism;Metabolism;Human Diseases;Environmental Information Processing	Lipid metabolism;Lipid metabolism;Global and overview maps;Drug resistance: Antimicrobial;Signal transduction	-	-	-	1.3055	7.3691	1.3994	7.1956	1.4331	6.5108	7.0242	7.7463	1.5498	7.4031	7.2088	5.7029	1.4692	7.2828	7.1347	1.5312	1.5751	4.373	7.3938	7.4532	7.3798
glucuronic acid	metab_112	C00191	-	155	pos	-	9.7489	0.0035	-	Carbohydrates	Monosaccharides	map00040;map00053;map00520;map00562;map01100	Metabolism;Metabolism;Metabolism;Metabolism;Metabolism	Carbohydrate metabolism;Carbohydrate metabolism;Carbohydrate metabolism;Carbohydrate metabolism;Global and overview maps	-	-	-	7.2345	7.313	7.227	7.1906	7.3067	7.3749	7.269	7.4284	7.3812	7.3764	7.319	7.4322	7.2405	7.338	7.3219	7.496	7.5002	7.4014	7.3273	7.3261	7.3816
2-keto-isovaleric acid	metab_113	-	-	202	pos	-	7.6981	0.0056	-	-	-	-	-	-	-	-	-	7.0774	7.0574	6.8801	6.7758	6.9741	6.9515	6.5282	7.0153	6.6325	6.6545	6.668	6.862	6.5372	6.7965	6.6598	6.6697	6.7078	6.4235	6.7839	6.7952	6.8701
Sophorose	metab_114	C08250	-	197	pos	-	27.599	0.0097	-	Carbohydrates	Oligosaccharides	-	-	-	-	-	-	7.1039	7.1435	6.9458	7.0569	7.1375	7.1861	6.9327	7.0917	7.1095	7.0712	6.9028	7.1974	6.902	6.967	6.7912	7.1317	7.1213	7.0364	7.0743	7.0212	7.186
cycloleucine	metab_115	C03969	-	214	pos	-	28.0803	0.0038	-	-	-	-	-	-	-	-	-	6.4838	6.813	6.7189	6.9217	6.9396	6.6735	6.8266	6.495	6.9898	6.7752	6.9128	6.6269	6.9689	7.1571	7.1141	7.1879	7.1793	6.8081	6.6581	6.6653	6.715
alpha-Tocopherol	metab_116	C02477	HMDB0001893	237	pos	C29H50O2	4.2205	0.0033	59-02-9	Vitamins and Cofactors	Vitamins	map00130;map01060;map01100;map01110;map04216;map04977	Metabolism;Metabolism;Metabolism;Metabolism;Cellular Processes;Organismal Systems	Metabolism of cofactors and vitamins;Chemical structure transformation maps;Global and overview maps;Global and overview maps;Cell growth and death;Digestive system	Lipids and lipid-like molecules	Prenol lipids	Quinone and hydroquinone lipids	6.7571	7.0008	7.0104	6.8442	6.8904	7.2387	7.1856	7.277	7.3601	7.1971	7.4787	7.4261	7.0256	7.1562	7.3063	6.9919	7.3507	7.2382	7.2939	7.2383	7.2841
Gallic acid	metab_117	C01424	HMDB0005807	369	pos	C7H6O5	8.3812	0.0044	149-91-7	-	-	map00627;map01061;map01120	Metabolism;Metabolism;Metabolism	Xenobiotics biodegradation and metabolism;Chemical structure transformation maps;Global and overview maps	Benzenoids	Benzene and substituted derivatives	Benzoic acids and derivatives	8.9675	8.8954	8.6855	8.8069	8.8308	8.9798	8.8831	8.8963	8.9709	8.9223	8.8801	8.9749	8.7507	8.9399	8.9992	8.9636	9.2169	9.0543	9.0161	8.923	8.9895
L-homoserine	metab_118	C00263	HMDB0000719	246	pos	C4H9NO3	13.0355	0.0053	672-15-1	Peptides	Amino acids	map00260;map00270;map00300;map00920;map01100;map01110;map01120;map01130;map01230	Metabolism;Metabolism;Metabolism;Metabolism;Metabolism;Metabolism;Metabolism;Metabolism;Metabolism	Amino acid metabolism;Amino acid metabolism;Amino acid metabolism;Energy metabolism;Global and overview maps;Global and overview maps;Global and overview maps;Global and overview maps;Global and overview maps	Organic acids and derivatives	Carboxylic acids and derivatives	Amino acids, peptides, and analogues	6.8178	7.2694	6.7224	6.8029	7.1301	7.3324	7.0604	7.0975	6.9403	6.9865	6.7248	6.8021	6.2951	6.3453	6.5508	6.7417	6.828	6.5175	6.9307	7.0119	6.9369
2-Ketocaproic acid	metab_119	C00902	-	114	pos	-	6.8413	0.0137	-	Organic acids	Carboxylic acids	-	-	-	-	-	-	8.3468	8.1497	8.3132	8.4774	8.4519	8.0021	8.2619	7.9483	8.4569	8.1158	8.5795	8.3023	8.2591	8.6547	8.7772	8.4709	8.1159	7.8929	7.8599	8.0958	7.8704
glucose	metab_124	C00267;C00221;C00031	-	349	pos	-	37.3424	0.0054	-	-	-	-	-	-	-	-	-	5.4853	6.0479	6.0853	5.9909	6.1781	6.0061	6.0608	5.9926	5.8843	6.1681	5.8873	6.0203	5.9272	5.7061	5.9507	5.7742	5.9091	5.902	5.8925	5.9658	5.9069
gluconic acid	metab_125	C00257	HMDB0000625	334	pos	C6H12O7	22.9424	0.0049	133-42-6;526-95-4	Carbohydrates	Monosaccharides	map00030;map01100;map01110;map01120;map01130;map01200	Metabolism;Metabolism;Metabolism;Metabolism;Metabolism;Metabolism	Carbohydrate metabolism;Global and overview maps;Global and overview maps;Global and overview maps;Global and overview maps;Global and overview maps	Organic oxygen compounds	Organooxygen compounds	Carbohydrates and carbohydrate conjugates	7.1458	7.2486	6.981	7.0487	7.1939	7.1877	7.2727	7.0842	7.2628	7.2521	6.9806	7.2808	7.0821	7.2858	7.3542	7.3385	7.4695	7.4881	7.3024	7.2183	7.2814
Melezitose	metab_126	C08243	HMDB0011730	361	pos	C18H32O16	36.7024	0.0098	597-12-6	-	-	-	-	-	Organic oxygen compounds	Organooxygen compounds	Carbohydrates and carbohydrate conjugates	5.953	6.8098	6.0513	6.0401	7.0071	6.9197	7.3302	6.0614	6.2069	7.2871	6.2544	6.8366	6.975	6.7012	6.2463	7.1079	6.7665	7.2263	7.055	7.2063	7.0615
2,5-dihydroxybenzaldehyde	metab_128	C05585	HMDB0004062	311	pos	C7H6O3	6.5647	0.0033	1194-98-5	-	-	map00350;map01100;map01120	Metabolism;Metabolism;Metabolism	Amino acid metabolism;Global and overview maps;Global and overview maps	Organic oxygen compounds	Organooxygen compounds	Carbonyl compounds	8.8174	8.8816	8.6233	8.7986	8.8215	8.9449	8.9731	9.0332	9.1119	9.035	9.0961	9.1024	8.6659	8.8204	8.9539	8.9082	9.1563	9.1183	9.0715	9.012	9.0793
phosphate	metab_131	C00009	HMDB0001429	299	pos	H3O4P	5.2524	0.014	14265-44-2	-	-	map00190;map00195;map01100;map02010;map02020;map02024;map04111;map04978;map05012	Metabolism;Metabolism;Metabolism;Environmental Information Processing;Environmental Information Processing;Cellular Processes;Cellular Processes;Organismal Systems;Human Diseases	Energy metabolism;Energy metabolism;Global and overview maps;Membrane transport;Signal transduction;Cellular community - prokaryotes;Cell growth and death;Digestive system;Neurodegenerative diseases	Homogeneous non-metal compounds	Non-metal oxoanionic compounds	Non-metal phosphates	5.2818	5.4401	5.6115	5.5088	5.5894	5.9963	5.977	6.1754	6.0377	5.9848	6.0746	6.291	5.4525	5.7749	5.7921	6.1223	6.0825	6.1707	6.429	6.2272	6.2597
phytosphingosine	metab_133	C12144	HMDB0004610	259	pos	C18H39NO3	30.1274	0.0034	554-62-1	-	-	map00600;map01100	Metabolism;Metabolism	Lipid metabolism;Global and overview maps	Organic nitrogen compounds	Organonitrogen compounds	Amines	6.0216	5.4021	6.3271	6.1199	6.4575	6.1855	5.697	5.6978	5.754	5.5891	5.8116	5.755	5.7686	5.6363	5.5873	5.6825	5.8438	5.351	5.6014	5.6466	5.6139
Dihydroxyacetone	metab_134	C00184	HMDB0001882	163	pos	C3H6O3	4.543	0.0052	96-26-4	Carbohydrates	Monosaccharides	map00561;map00680;map01100;map01120;map01200	Metabolism;Metabolism;Metabolism;Metabolism;Metabolism	Lipid metabolism;Energy metabolism;Global and overview maps;Global and overview maps;Global and overview maps	Organic oxygen compounds	Organooxygen compounds	Carbohydrates and carbohydrate conjugates	7.7759	8.026	7.9723	7.9018	8.0531	8.1732	7.9048	8.1695	8.067	7.9858	8.1948	8.1172	7.9215	7.8941	7.9129	7.8667	7.9425	7.9146	7.942	7.9972	8.0442
p-benzoquinone	metab_136	C00472	-	121	pos	-	5.1022	0.0056	-	-	-	map00627;map01120	Metabolism;Metabolism	Xenobiotics biodegradation and metabolism;Global and overview maps	-	-	-	8.0061	8.1194	8.111	8.115	8.1381	7.9673	7.9027	7.8857	8.0409	7.8561	8.0767	7.963	7.8566	8.1923	8.2429	8.0111	8.1179	7.7429	7.7099	7.8173	7.7645
glutaraldehyde	metab_137	C12518	-	186	pos	-	5.3576	0.0129	111-30-8	-	-	-	-	-	-	-	-	6.4629	6.5777	6.6144	6.4673	6.5995	6.7198	6.4236	6.8048	6.7901	6.4785	6.7839	6.8377	6.4647	6.6251	6.6685	6.6494	6.6957	6.4914	6.387	6.5513	6.5753
3-hydroxy-L-proline	metab_139	C04397	HMDB0002113	294	pos	C5H9NO3	23.8679	0.0106	4298-08-2	-	-	-	-	-	Organic acids and derivatives	Carboxylic acids and derivatives	Amino acids, peptides, and analogues	5.6943	6.5691	6.5414	5.7814	6.5272	6.6624	6.6443	6.9541	6.7272	6.6942	6.7525	6.7786	6.4193	6.5684	6.4831	6.6092	6.8122	6.5529	6.6171	6.7386	6.7865
(2R,3S)-2-hydroxy-3-isopropylbutanedioic acid	metab_142	-	-	157	pos	-	9.7165	0.0041	-	-	-	-	-	-	-	-	-	7.9195	7.9695	7.856	7.8368	7.9472	8.0201	7.9036	8.0874	8.0561	7.9673	7.9582	8.0581	7.827	7.9268	7.8899	8.0841	8.1	7.9587	7.9287	7.9586	8.0073
3,7,12-Trihydroxycoprostane	metab_144	C05454	-	325	pos	-	28.9225	0.0089	-	-	-	map00120;map01100	Metabolism;Metabolism	Lipid metabolism;Global and overview maps	-	-	-	6.094	6.7784	6.678	6.8387	6.6463	6.2601	6.7413	6.2024	6.6082	6.542	6.637	6.6904	6.9501	6.9986	7.0066	7.0591	6.9404	6.55	6.5501	6.6509	6.6895
2-Deoxy-D-galactose	metab_146	C02781	-	169	pos	-	18.3148	0.0024	-	Carbohydrates	Monosaccharides	-	-	-	-	-	-	7.1441	7.1861	7.0565	7.0729	7.1271	7.234	7.1321	7.3323	7.3941	7.1681	7.2701	7.379	7.0505	7.213	7.1184	7.3085	7.3965	7.1864	7.1984	7.2075	7.2388
11-beta-prostaglandin-F-2-alpha	metab_149	-	-	199	pos	-	17.5437	0.0021	-	-	-	-	-	-	-	-	-	6.9669	7.2636	7.1659	7.2533	7.1001	7.2481	7.0456	7.3223	7.3355	7.0203	7.2683	7.3631	7.1502	7.2692	7.4549	7.4143	7.4395	7.2806	7.218	7.2553	7.2345
lactose	metab_150	C01970;C00243	-	191	pos	-	35.1671	0.0017	63-42-3	-	-	-	-	-	-	-	-	6.6511	6.8755	6.9381	6.9325	5.9006	6.8056	5.8462	5.8758	6.8233	5.8208	6.0689	6.0077	6.9021	6.884	7.1235	6.7829	6.0473	6.869	6.7831	6.8104	6.7896
Mono(2-ethylhexyl)phthalate	metab_153	C03343	-	221	pos	-	12.2841	0.0004	-	-	-	-	-	-	-	-	-	7.6804	7.9465	7.5801	7.6048	7.8447	7.648	7.7525	7.5903	7.7945	7.6934	7.7833	7.7541	7.8363	7.7303	7.9726	8.0397	8.0019	7.8016	7.7515	7.7527	7.758
fructose	metab_154	C02336;C01496	-	365	pos	-	15.9588	0.0075	-	-	-	-	-	-	-	-	-	6.2879	7.15	6.6764	6.1588	6.9926	7.0015	6.8449	6.4781	6.8085	6.6482	6.5408	6.8167	6.2022	6.2523	6.3741	6.2663	6.4874	6.4455	6.8736	6.7574	6.8574
estrone	metab_156	C00468;C02538	HMDB0000145	184	pos	C18H22O2	13.3978	0.007	53-16-7	-	-	-	-	-	Lipids and lipid-like molecules	Steroids and steroid derivatives	Estrane steroids	6.3083	6.4836	6.436	6.7826	6.6177	6.5652	6.4691	6.7376	6.6367	6.5243	6.4923	6.6352	6.4683	6.3135	6.3859	6.3274	6.7475	6.4255	6.4819	6.5557	6.5917
4-Hydroxy-3-methoxybenzyl alcohol	metab_157	C06317	-	312	pos	-	21.5149	0.0019	-	-	-	map00627;map01120	Metabolism;Metabolism	Xenobiotics biodegradation and metabolism;Global and overview maps	-	-	-	6.9351	6.6922	6.5986	6.3323	6.6466	6.4113	6.6595	6.6575	6.7525	6.6945	6.5467	6.6638	6.4159	6.5854	6.7001	6.6821	6.8119	6.7829	6.652	6.6384	6.6208
Benzoin	metab_158	C01408	HMDB0032039	179	pos	C14H12O2	10.0053	0.0011	119-53-9	-	-	-	-	-	Phenylpropanoids and polyketides	Stilbenes	Benzoins	7.893	7.7396	7.7109	7.6531	7.5713	7.7175	7.8821	7.9131	7.8804	7.8566	7.7597	7.9141	7.6676	7.5963	7.5388	7.7651	7.7668	7.7753	7.8597	7.866	7.8806
Vanillylmandelic acid	metab_162	C05584	HMDB0000291	297	pos	C9H10O5	18.9545	0.0037	55-10-7	-	-	map00350;map01100	Metabolism;Metabolism	Amino acid metabolism;Global and overview maps	Benzenoids	Phenols	Methoxyphenols	7.4087	7.7685	7.8407	7.3615	7.7703	7.9812	7.9078	7.656	7.2974	7.7777	7.6048	7.2855	6.6461	6.7699	6.8179	6.8368	6.9352	6.8673	7.683	7.7454	7.6864
2,2-Dimethylsuccinic Acid	metab_163	-	HMDB0002074	231	pos	C6H10O4	10.8105	0.0082	597-43-3	-	-	-	-	-	Lipids and lipid-like molecules	Fatty Acyls	Fatty acids and conjugates	6.8901	7.0694	7.0648	6.9031	6.9332	7.2534	7.1226	7.3121	7.2266	7.1773	7.1882	7.2867	6.9706	7.0487	7.0932	7.2187	7.2597	7.1707	7.0403	7.1473	7.1751
3-Hydroxyflavone	metab_164	C01495	HMDB0031816	295	pos	C15H10O3	5.4968	0.0033	577-85-5	-	-	map01060	Metabolism	Chemical structure transformation maps	Phenylpropanoids and polyketides	Flavonoids	Flavones	7.4968	7.6709	7.5506	7.584	7.6679	7.5478	7.6338	7.4901	7.7079	7.5539	7.7735	7.6868	7.6515	7.8109	7.8447	7.8162	7.8447	7.6382	7.6893	7.6649	7.7258
phenylacetaldehyde	metab_165	C00601	HMDB0006236	55	pos	C8H8O	4.4651	0.0028	122-78-1	-	-	map00360;map00643;map01100;map01120	Metabolism;Metabolism;Metabolism;Metabolism	Amino acid metabolism;Xenobiotics biodegradation and metabolism;Global and overview maps;Global and overview maps	Benzenoids	Benzene and substituted derivatives	Phenylacetaldehydes	8.0885	8.2616	8.1564	8.1201	8.1388	8.2052	8.1186	8.1701	8.2595	8.1135	8.3149	8.2837	8.1998	8.2412	8.2989	8.2404	8.2855	8.1438	8.0439	8.092	8.0913
acetanilide	metab_166	C07565	-	75	pos	-	6.2139	0.0075	103-84-4	-	-	-	-	-	-	-	-	10.1976	10.1778	9.9612	9.2006	9.2467	9.2796	9.9291	9.2219	9.3674	9.7284	9.8357	9.3538	9.7409	10.1935	9.9045	9.6384	9.3934	10.1511	10.1083	10.0341	9.9253
aspartic acid	metab_167	C00402;C00049;C16433	-	161	pos	-	20.5921	0.0062	-	-	-	-	-	-	-	-	-	6.552	6.66	6.6503	6.6391	6.6853	7.1167	7.2967	6.6604	7.7884	7.3461	7.5432	7.7401	6.7227	6.7729	7.8828	7.3241	7.6909	7.9158	7.111	7.2086	7.2032
Alizarin	metab_168	C01474	-	295	pos	-	37.325	0.0125	72-48-0	-	-	-	-	-	-	-	-	5.5769	5.7675	5.6752	5.664	5.7101	6.1199	5.9125	6.0303	6.0852	6.0215	5.8783	6.006	5.7476	5.7977	5.8701	5.8117	5.8568	6.0211	6.279	6.0947	6.1501
gentisic acid	metab_169	C00628	HMDB0000152	371	pos	C7H6O4	35.6367	0.0102	490-79-9	-	-	map00350;map00362;map00626;map01100;map01120	Metabolism;Metabolism;Metabolism;Metabolism;Metabolism	Amino acid metabolism;Xenobiotics biodegradation and metabolism;Xenobiotics biodegradation and metabolism;Global and overview maps;Global and overview maps	Benzenoids	Benzene and substituted derivatives	Benzoic acids and derivatives	5.6133	5.7466	6.1063	6.1073	6.1765	5.5703	5.8522	5.7153	5.8592	5.9946	5.7057	5.9055	6.3584	6.1768	6.4522	6.0467	6.1741	6.115	5.9712	5.8491	5.8401
L-dopa	metab_170	C00355	HMDB0000181	267	pos	C9H11NO4	25.9549	0.0017	59-92-7	Peptides;Hormones and transmitters	Amino acids;Neurotransmitters	map00350;map00950;map00965;map01060;map01063;map01100;map01110;map04728;map04917;map05012;map05030;map05031;map05034	Metabolism;Metabolism;Metabolism;Metabolism;Metabolism;Metabolism;Metabolism;Organismal Systems;Organismal Systems;Human Diseases;Human Diseases;Human Diseases;Human Diseases	Amino acid metabolism;Biosynthesis of other secondary metabolites;Biosynthesis of other secondary metabolites;Chemical structure transformation maps;Chemical structure transformation maps;Global and overview maps;Global and overview maps;Nervous system;Endocrine system;Neurodegenerative diseases;Substance dependence;Substance dependence;Substance dependence	Organic acids and derivatives	Carboxylic acids and derivatives	Amino acids, peptides, and analogues	8.1579	8.2074	8.455	8.0968	8.1695	8.4157	8.1027	7.9348	8.3399	7.8798	8.1866	8.3039	8.087	8.2844	8.1197	8.0612	8.2931	8.2233	8.1614	8.1356	8.1679
urocanic acid	metab_171	C00785	HMDB0000301	165	pos	C6H6N2O2	11.7033	0.0091	104-98-3	-	-	map00340;map01100	Metabolism;Metabolism	Amino acid metabolism;Global and overview maps	Organoheterocyclic compounds	Azoles	Imidazoles	8.4162	8.2302	7.8682	7.8913	7.9692	8.02	7.6876	7.9228	7.6995	7.7795	7.4186	7.6891	7.8213	7.7619	7.7093	7.3519	7.7121	7.1741	7.815	7.7985	7.9584
1-Indanone	metab_172	C01504	-	226	pos	-	3.7548	0.0036	-	-	-	map00624;map01120	Metabolism;Metabolism	Xenobiotics biodegradation and metabolism;Global and overview maps	-	-	-	5.4322	5.5998	3.2668	5.6151	5.6091	3.3346	3.2473	3.2769	3.4223	3.2219	3.4699	3.4087	3.3391	5.6178	5.804	3.4032	3.4484	3.2255	3.1925	3.2197	3.199
4-Androsten-11beta-ol-3,17-dione	metab_173	C05284	-	326	pos	-	24.0143	0.003	-	-	-	map00140	Metabolism	Lipid metabolism	-	-	-	5.8971	6.2259	6.1168	5.9841	6.0303	6.1873	6.0682	6.0054	6.3221	6.2527	6.2734	6.2023	6.2157	6.1905	6.4251	6.2451	6.2854	5.954	6.1493	6.1139	6.1558
Abietic Acid	metab_174	C06087	-	256	pos	-	7.7795	0.0056	514-10-3	-	-	map00904;map01100;map01110	Metabolism;Metabolism;Metabolism	Metabolism of terpenoids and polyketides;Global and overview maps;Global and overview maps	-	-	-	7.2811	6.8804	6.9782	7.1076	6.9056	7.3198	6.8511	6.8807	7.0262	6.8257	7.0738	7.0126	6.943	7.5241	7.4041	7.8469	7.7761	7.9232	7.677	7.7043	7.779
succinate semialdehyde	metab_175	C00232	-	143	pos	-	9.0508	0.0027	-	Organic acids	Carboxylic acids	map00250;map00350;map00650;map00720;map00750;map00760;map01100;map01120;map01200;map02024	Metabolism;Metabolism;Metabolism;Metabolism;Metabolism;Metabolism;Metabolism;Metabolism;Metabolism;Cellular Processes	Amino acid metabolism;Amino acid metabolism;Carbohydrate metabolism;Energy metabolism;Metabolism of cofactors and vitamins;Metabolism of cofactors and vitamins;Global and overview maps;Global and overview maps;Global and overview maps;Cellular community - prokaryotes	-	-	-	7.1576	7.037	6.8229	6.611	6.6571	7.6182	6.6027	7.0168	7.0196	6.5773	6.8254	6.7642	7.0011	7.1613	7.138	7.212	7.3039	6.5808	7.0459	7.02	6.9993
Carbazole	metab_176	C08060	-	167	pos	-	8.2389	0.0047	86-74-8	-	-	map00621;map01100;map01120;map01220	Metabolism;Metabolism;Metabolism;Metabolism	Xenobiotics biodegradation and metabolism;Global and overview maps;Global and overview maps;Global and overview maps	-	-	-	8.2394	8.3206	8.1414	8.0023	8.1332	8.1415	7.7908	8.0901	7.569	7.9508	7.6165	7.7282	7.9293	7.8819	7.746	7.8411	7.8605	7.944	8.0822	7.992	8.0521
Hesperitin	metab_177	C01709	-	246	pos	-	32.5851	0.0032	-	-	-	map00941	Metabolism	Biosynthesis of other secondary metabolites	-	-	-	6.0683	6.3339	6.2215	6.1554	6.3536	6.5634	6.7658	6.6861	6.8588	6.6757	6.4074	6.8298	6.239	6.6011	7.0399	6.3031	6.8084	7.0691	6.6462	6.6825	6.631
Epigallocatechin	metab_180	C09727;C12127;C12136	-	267	pos	-	25.837	0.0088	-	-	-	-	-	-	-	-	-	5.3596	6.2536	5.4578	5.9487	5.4928	6.3995	6.2935	6.4656	6.3638	6.4429	6.2582	6.4109	5.5302	6.0932	5.6528	6.4484	6.3975	6.3249	6.2313	6.3166	6.3655
Linoleic acid methyl ester	metab_183	-	-	81	pos	-	29.3289	0.0022	-	-	-	-	-	-	-	-	-	7.4758	7.6654	7.6819	7.6139	7.7187	7.7453	7.6705	7.8066	7.8121	7.7898	7.8313	7.8126	7.6731	7.8033	7.875	7.8028	7.862	7.9946	7.7772	7.7373	7.7666
N,N-dimethylarginine	metab_184	C03626	-	315	pos	-	19.429	0.0058	-	-	-	-	-	-	-	-	-	5.5186	5.9461	5.6168	5.6057	5.8718	6.3869	6.0763	6.5126	6.2659	6.345	6.0436	6.468	5.6893	5.7394	5.8118	5.9732	6.0898	6.6145	6.1972	6.2748	6.2745
Tricetin	metab_185	C10192	HMDB0029620	439	pos	C15H10O7	32.1114	0.0097	520-31-0	-	-	map00941	Metabolism	Biosynthesis of other secondary metabolites	Phenylpropanoids and polyketides	Flavonoids	Flavones	5.3929	6.101	6.0375	5.2743	6.2159	6.2705	6.2343	6.1503	6.2567	6.1332	6.2547	6.1995	6.1738	6.2017	5.4805	6.3044	6.3664	6.0564	5.9623	6.1055	6.0236
formononetin	metab_186	C00858	HMDB0005808	339	pos	C16H12O4	27.7934	0.0092	485-72-3	-	-	map00943;map01061;map01110	Metabolism;Metabolism;Metabolism	Biosynthesis of other secondary metabolites;Chemical structure transformation maps;Global and overview maps	Phenylpropanoids and polyketides	Isoflavonoids	O-methylated isoflavonoids	6.4646	6.5554	6.4851	6.5028	6.5953	6.6639	6.3888	6.6823	6.5462	6.4977	6.5643	6.6588	6.4462	6.4039	6.3785	6.6063	6.5752	6.4919	6.4647	6.506	6.6077
Purine riboside	metab_187	C01736	-	159	pos	-	25.0139	0.008	-	-	-	-	-	-	-	-	-	7.166	7.619	7.2642	7.253	7.2992	7.332	7.8304	8.0011	7.9373	8.0149	7.7652	7.9377	7.3366	7.5418	7.4592	7.868	7.4459	7.9686	7.7954	7.8611	7.9498
Benzyl thiocyanate	metab_188	C02660	HMDB0034273	294	pos	C8H7NS	37.671	0.0043	3012-37-1	-	-	-	-	-	Benzenoids	Benzene and substituted derivatives	-	6.4977	6.2458	6.1606	6.1818	6.1847	6.5801	6.6665	6.6913	6.6063	6.7608	6.3815	6.623	6.2222	6.5032	6.3448	6.7005	6.6649	6.7022	6.5466	6.6166	6.5843
hydrocinnamic acid	metab_190	C05629	HMDB0000764	104	pos	C9H10O2	12.0843	0.0091	501-52-0	-	-	map00360;map01120;map01220	Metabolism;Metabolism;Metabolism	Amino acid metabolism;Global and overview maps;Global and overview maps	Phenylpropanoids and polyketides	Phenylpropanoic acids	-	9.3825	9.1444	8.4563	8.6995	8.7968	9.2614	7.9756	9.511	8.7785	8.8428	8.7243	8.8613	8.0675	8.1177	8.1901	8.1316	8.1767	7.9537	9.0922	9.1511	9.291
pyridine-2,3-dicarboxylic acid	metab_191	C03722	HMDB0000232	332	pos	C7H5NO4	5.8374	0.0041	89-00-9	-	-	map00380;map00410;map00760;map01060;map01064;map01100	Metabolism;Metabolism;Metabolism;Metabolism;Metabolism;Metabolism	Amino acid metabolism;Metabolism of other amino acids;Metabolism of cofactors and vitamins;Chemical structure transformation maps;Chemical structure transformation maps;Global and overview maps	Organoheterocyclic compounds	Pyridines and derivatives	Pyridinecarboxylic acids and derivatives	5.7943	5.9023	5.9333	5.8814	5.9275	5.985	6.029	5.9488	6.1592	5.8477	6.1493	6.0346	5.965	6.0569	6.0875	6.1046	6.1356	5.8512	5.893	5.9403	5.8854
6-deoxy-D-glucose	metab_192	C02522	-	277	pos	-	22.0613	0.0047	-	Carbohydrates	Monosaccharides	-	-	-	-	-	-	7.5856	7.5481	7.4348	7.4443	7.4582	7.7648	7.4276	7.5684	7.6452	7.5708	7.4716	7.6812	6.9791	7.3369	7.4644	7.4005	7.6623	7.5961	7.5095	7.4866	7.5696
Adrenosterone	metab_193	C05285	HMDB0006772	35	pos	C19H24O3	26.5294	0.0127	382-45-6	Steroids	19-Carbon atoms	map00140	Metabolism	Lipid metabolism	Lipids and lipid-like molecules	Steroids and steroid derivatives	Androstane steroids	7.5032	5.3769	5.3671	6.952	5.4021	6.949	7.5661	7.7729	7.4625	6.1923	6.8039	7.7821	7.3124	7.5316	7.2717	7.5885	5.8616	7.6758	7.341	7.5637	7.5128
2-Hydroxyvaleric acid	metab_194	-	HMDB0001863	247	pos	C5H10O3	9.5106	0.0028	617-31-2	-	-	-	-	-	Lipids and lipid-like molecules	Fatty Acyls	Fatty acids and conjugates	6.6258	6.5201	6.5104	6.5439	6.773	6.8363	6.4909	6.8141	6.9192	6.7546	6.7298	6.8157	6.5873	6.6329	6.7053	6.7918	6.7982	6.469	6.6919	6.7384	6.7177
(+-)-Dihydrocarveol	metab_195	-	-	155	pos	-	12.653	0.001	-	-	-	-	-	-	-	-	-	7.0235	6.8968	7.3293	7.0248	7.116	7.3207	6.8675	7.3701	7.402	7.3913	7.0902	7.0291	6.9594	7.3185	7.3146	7.0235	7.3541	7.2273	7.3662	7.355	7.3483
4-Hydroxyquinazoline	metab_197	-	-	320	pos	-	11.8516	0.0098	491-36-1	-	-	-	-	-	-	-	-	5.5641	5.6721	5.6624	5.6512	5.6973	5.7302	5.8401	5.8366	5.9993	5.8762	5.8655	5.9777	5.7348	5.8527	6.0051	5.9062	5.844	5.8519	5.6144	5.7506	5.6952
4-Methyl-5-thiazolethanol	metab_198	C04294	-	214	pos	-	5.4945	0.0052	-	-	-	map00730;map01100	Metabolism;Metabolism	Metabolism of cofactors and vitamins;Global and overview maps	-	-	-	8.1661	7.9729	7.0472	7.6234	7.7541	8.2278	7.0276	8.472	7.9669	8.1989	7.8276	8.1289	7.1196	7.1697	7.6955	7.1837	8.0586	8.326	8.3525	8.3977	8.4592
Tartronic acid	metab_200	C02287	-	221	pos	-	9.7051	0.0028	-	-	-	-	-	-	-	-	-	7.7727	7.9232	7.6547	7.6326	7.87	7.6148	7.5282	7.8119	7.6216	7.5336	7.4435	7.5603	7.389	7.7054	7.6438	7.5759	7.6482	7.199	7.6369	7.6521	7.6881
Acetol	metab_203	C01405;C05235	-	219	pos	-	17.8992	0.0068	-	-	-	-	-	-	-	-	-	9.2794	9.3139	9.3753	9.2713	9.2868	9.5878	9.5293	9.6905	9.5865	9.5366	9.6613	9.5769	9.2406	9.3887	9.3114	9.5805	9.4773	9.2515	9.3717	9.522	9.4877
terephthalic acid	metab_205	C06337	HMDB0002428	295	pos	C8H6O4	10.0325	0.005	100-21-0	-	-	map00624;map00627;map01100;map01120;map01220	Metabolism;Metabolism;Metabolism;Metabolism;Metabolism	Xenobiotics biodegradation and metabolism;Xenobiotics biodegradation and metabolism;Global and overview maps;Global and overview maps;Global and overview maps	Benzenoids	Benzene and substituted derivatives	Benzoic acids and derivatives	5.7411	5.9301	5.8394	5.8282	5.9511	6.0387	5.8199	5.891	6.0178	5.8275	6.0794	5.9814	5.9118	5.9917	6.0706	6.0649	6.0241	5.9139	5.8495	5.8357	5.904
5-Methoxytryptamine	metab_206	C05659	HMDB0004095	174	pos	C11H14N2O	30.0594	0.0029	608-07-1	-	-	map00380	Metabolism	Amino acid metabolism	Organoheterocyclic compounds	Indoles and derivatives	Tryptamines and derivatives	7.6873	7.9937	7.7356	7.747	7.8126	7.7537	7.5735	7.7307	7.7486	7.7883	8.088	7.7626	7.8808	7.8899	8.0209	7.9639	7.9194	7.9601	7.7774	7.744	7.7232
6-Hydroxynicotinic acid	metab_208	C01020	HMDB0002658	239	pos	C6H5NO3	12.9053	0.0089	5006-66-6	-	-	map00760;map01120	Metabolism;Metabolism	Metabolism of cofactors and vitamins;Global and overview maps	Organoheterocyclic compounds	Pyridines and derivatives	Pyridinecarboxylic acids and derivatives	7.6809	7.6579	7.5482	7.1758	7.3412	7.9135	7.7893	8.2022	7.7863	7.8871	7.3309	7.596	6.9112	7.5567	7.5592	7.8779	7.8303	6.7974	8.191	8.0824	8.2595
5beta-androstane-3,17-dione	metab_209	C03772	-	226	pos	-	10.4271	0.007	-	Steroids	19-Carbon atoms	map00140	Metabolism	Lipid metabolism	-	-	-	8.2735	8.5421	8.2708	8.0972	8.3029	8.7135	8.6506	9.0239	8.7236	8.9043	8.4642	8.8651	7.5356	8.3042	8.2702	8.6609	8.6384	9.0203	9.0509	8.9282	9.0695
5-Aminoimidazole-4-carboxamide	metab_210	C04051	HMDB0003192	327	pos	C4H6N4O	29.1563	0.0089	360-97-4	-	-	map00230	Metabolism	Nucleotide metabolism	Organoheterocyclic compounds	Azoles	Imidazoles	7.7601	7.8395	7.8586	7.9394	7.9718	7.8194	7.7835	7.5424	7.6687	7.6089	7.5206	7.7278	7.8508	7.8318	7.9217	7.8695	7.8383	7.8747	7.8007	7.7128	7.8833
3,4-Dihydroxymandelic acid	metab_211	C05580	HMDB0001866	355	pos	C8H8O5	30.6082	0.0046	775-01-9	-	-	map00350;map01100	Metabolism;Metabolism	Amino acid metabolism;Global and overview maps	Benzenoids	Phenols	Benzenediols	5.6194	5.7465	5.7975	5.8719	5.9208	6.004	5.7297	5.7278	5.923	5.8603	5.9209	5.954	5.7901	5.9306	5.9541	6.1047	6.2629	5.9446	5.6433	5.7021	5.6498
1-Kestose	metab_212	C03661	HMDB0011729	437	pos	C18H32O16	24.4415	0.0138	470-69-9	-	-	-	-	-	Organic oxygen compounds	Organooxygen compounds	Carbohydrates and carbohydrate conjugates	5.4906	7.1526	6.6597	5.3169	7.1795	7.1994	7.2175	7.2739	6.8656	7.1385	7.1874	6.9751	5.9837	5.4506	6.6066	6.7501	5.5097	6.5455	6.9015	7.1297	7.0712
adenine	metab_213	C00147	HMDB0000034	264	pos	C5H5N5	17.6482	0.0054	73-24-5	Nucleic acids	Bases	map00230;map00908;map01100	Metabolism;Metabolism;Metabolism	Nucleotide metabolism;Metabolism of terpenoids and polyketides;Global and overview maps	Organoheterocyclic compounds	Imidazopyrimidines	Purines and purine derivatives	6.7181	6.1337	6.1976	6.5602	6.6289	6.1918	6.1045	6.4005	6.4157	6.4808	6.6495	6.266	6.4052	6.4763	6.7233	6.5439	6.5093	6.6367	6.5057	6.4484	6.5328
Gluconic lactone	metab_214	C00198	-	229	pos	-	26.6725	0.0104	-	-	-	map00030;map01100;map01110;map01120;map01130;map01200	Metabolism;Metabolism;Metabolism;Metabolism;Metabolism;Metabolism	Carbohydrate metabolism;Global and overview maps;Global and overview maps;Global and overview maps;Global and overview maps;Global and overview maps	-	-	-	6.2261	6.3341	6.3244	6.3132	6.5515	6.7737	6.3049	6.3345	6.7567	6.7656	6.5276	6.4664	6.3968	6.635	6.6263	6.8291	6.9119	6.9282	6.7275	6.5786	6.7229
tartaric acid	metab_215	C00898	HMDB0000956	459	pos	C4H6O6	14.0524	0.0081	147-71-7;87-69-4	-	-	map00630	Metabolism	Carbohydrate metabolism	-	-	-	4.8242	5.0113	5.0594	4.8847	5.0991	4.7898	4.9578	5.1909	4.8776	4.6771	5.3232	4.864	4.7944	5.1339	5.1767	5.1787	4.9036	4.6806	5.1834	5.1068	5.2047
4-hydroxyphenylpyruvate	metab_217	C01179	-	237	pos	-	18.0422	0.0135	-	-	-	map00130;map00261;map00350;map00400;map00401;map00680;map00950;map01055;map01060;map01063;map01100;map01110;map01120;map01130;map01210;map01230	Metabolism;Metabolism;Metabolism;Metabolism;Metabolism;Metabolism;Metabolism;Metabolism;Metabolism;Metabolism;Metabolism;Metabolism;Metabolism;Metabolism;Metabolism;Metabolism	Metabolism of cofactors and vitamins;Biosynthesis of other secondary metabolites;Amino acid metabolism;Amino acid metabolism;Biosynthesis of other secondary metabolites;Energy metabolism;Biosynthesis of other secondary metabolites;Metabolism of terpenoids and polyketides;Chemical structure transformation maps;Chemical structure transformation maps;Global and overview maps;Global and overview maps…	-	-	-	6.3278	6.4903	6.3672	6.1218	6.1287	6.719	6.0742	6.4558	6.2494	6.0489	6.5743	6.6361	6.3586	6.2163	6.2887	6.461	6.6254	6.6217	6.5727	6.5108	6.7231
6-hydroxy caproic acid dimer	metab_219	-	-	261	pos	-	12.4465	0.0023	-	-	-	-	-	-	-	-	-	7.2757	7.2165	7.1295	7.1083	7.1115	7.1907	6.8106	7.1321	6.8405	6.9303	6.888	7.0241	6.9057	6.9602	6.8798	6.8214	6.8665	6.6435	7.0191	6.9864	7.0222
Fluorene	metab_220	C07715	-	137	pos	-	39.6967	0.0029	86-73-7	-	-	map00624;map01100;map01120	Metabolism;Metabolism;Metabolism	Xenobiotics biodegradation and metabolism;Global and overview maps;Global and overview maps	-	-	-	7.0306	6.8701	6.9894	7.1013	6.929	6.8368	7.0185	7.0293	7.1604	6.9193	6.8712	7.1433	6.3964	6.7915	6.9795	6.8398	6.9772	6.9677	6.9213	6.9709	6.9397
cytidine-monophosphate	metab_221	-	-	258	pos	-	13.2073	0.0107	-	-	-	-	-	-	-	-	-	6.2201	6.2388	6.5901	6.4484	6.5543	6.6531	6.2583	6.439	6.6891	6.5734	6.4322	7.0542	6.523	6.5428	6.7266	6.6776	6.7835	6.7353	6.1547	6.3128	6.2691
Loganin	metab_222	C01433	-	284	pos	-	20.8382	0.0031	-	-	-	map00902;map01062;map01100;map01110	Metabolism;Metabolism;Metabolism;Metabolism	Metabolism of terpenoids and polyketides;Chemical structure transformation maps;Global and overview maps;Global and overview maps	-	-	-	6.8903	6.9133	7.0054	6.7105	6.8648	6.97	6.8409	6.9885	6.9903	7.1586	6.9229	7.386	6.8943	6.8101	6.6785	6.9295	6.8971	6.7463	6.8233	6.8679	6.8699
Atropine	metab_223	C01479	HMDB0014712	464	pos	C17H23NO3	37.765	0.0047	51-55-8	-	-	map00960;map01110	Metabolism;Metabolism	Biosynthesis of other secondary metabolites;Global and overview maps	Alkaloids and derivatives	Tropane alkaloids	-	5.1205	4.7399	4.9159	5.0401	4.8997	4.1575	4.854	4.0998	4.2453	4.6033	4.2928	4.2317	5.6593	4.6074	5.3553	4.2261	5.1737	4.9122	4.9605	4.9146	4.9671
Lactamide	metab_224	-	-	248	pos	-	7.7763	0.0101	-	-	-	-	-	-	-	-	-	6.6921	6.811	6.8648	6.9384	7.059	6.1332	6.1509	6.0755	6.447	6.0205	6.2686	6.2845	6.853	6.9557	7.1006	6.5415	6.8096	6.0241	5.991	6.1233	5.9976
Leucrose	metab_225	-	-	127	pos	-	14.8581	0.0104	-	-	-	-	-	-	-	-	-	6.7961	7.1559	6.666	6.5814	6.9655	7.1152	6.7834	6.7551	6.8868	6.7647	6.7958	6.8973	6.665	6.7152	6.7876	6.7291	6.7743	6.6585	7.0051	6.8545	7.0096
2-Hydroxybiphenyl	metab_227	C02499	-	152	pos	-	9.8641	0.0112	-	-	-	-	-	-	-	-	-	7.3436	7.4267	7.1954	6.8975	7.1557	6.9484	6.8421	7.1267	6.8278	6.9589	6.7078	6.7698	7.0991	6.8348	6.6996	6.8703	6.94	6.9554	7.2224	7.0795	7.2699
androsterone	metab_229	C00523	HMDB0000031	226	pos	C19H30O2	8.6023	0.0067	53-41-8	Steroids	19-Carbon atoms	map00140	Metabolism	Lipid metabolism	Lipids and lipid-like molecules	Steroids and steroid derivatives	Androstane steroids	8.073	8.3653	8.1269	7.9162	8.1276	8.696	8.5476	8.9201	8.626	8.7704	8.4699	8.7361	7.5412	8.1889	8.1205	8.6391	8.5767	8.8946	8.9189	8.8115	8.9505
oxoproline	metab_231	C01879	-	390	pos	-	36.0038	0.0065	-	Peptides	Amino acids	map00480	Metabolism	Metabolism of other amino acids	-	-	-	4.539	4.647	4.6373	4.6261	4.6723	4.7051	5.0385	5.2854	4.8823	5.1544	4.8405	4.7793	4.7097	4.7599	4.8323	4.7738	4.819	4.596	5.0659	5.1201	5.1452
21-hydroxypregnenolone	metab_232	C05485	HMDB0004026	467	pos	C21H32O3	26.8638	0.0135	1164-98-3	-	-	map00140	Metabolism	Lipid metabolism	Lipids and lipid-like molecules	Steroids and steroid derivatives	Hydroxysteroids	5.8167	6.1289	5.915	5.9038	5.9499	5.9828	6.5156	6.5923	6.5209	6.6462	6.409	6.6485	5.9874	6.0376	6.11	6.0515	6.0966	6.6335	6.3616	6.4748	6.5756
Atrazine-2-hydroxy	metab_233	-	-	226	pos	-	26.8365	0.0051	-	-	-	-	-	-	-	-	-	7.3298	7.7632	7.1838	6.9511	7.709	7.4658	8.0214	7.4326	7.7311	7.8738	7.2473	7.7034	7.4849	7.6001	7.8266	7.5034	7.7969	7.8932	7.9438	7.8571	7.8613
N-Acetyl-D-galactosamine	metab_234	C05021;C01074;C01132	-	213	pos	-	15.4952	0.0067	-	-	-	-	-	-	-	-	-	6.0296	6.7684	6.8094	6.1167	6.6385	6.8949	6.6209	6.553	6.8241	6.7235	6.3311	6.9592	6.2003	6.2505	6.3229	6.2644	6.8593	6.5846	6.4933	6.5386	6.5998
4-aminophenol	metab_235	C02372	HMDB0001169	286	pos	C6H7NO	21.1863	0.0077	123-30-8	-	-	map00627;map01120	Metabolism;Metabolism	Xenobiotics biodegradation and metabolism;Global and overview maps	Benzenoids	Benzene and substituted derivatives	Aniline and substituted anilines	5.3671	5.4751	5.9523	5.4542	5.5004	5.5332	5.4459	5.5717	5.621	5.79	5.7026	5.7601	5.5378	5.588	5.6604	5.6019	5.7235	5.4241	5.7384	5.658	5.6373
5-Methylresorcinol	metab_236	C00727	-	253	pos	-	23.59	0.0073	-	-	-	-	-	-	-	-	-	6.8612	6.8898	6.8907	6.5071	6.5533	6.5861	6.6653	6.9395	6.9182	6.818	6.8486	6.9419	6.5907	6.717	6.7133	6.6548	6.943	6.4769	6.7446	6.7753	6.8624
4-oxo-1H-quinoline-2-carboxylic acid	metab_238	-	-	318	pos	-	10.2731	0.0065	-	-	-	-	-	-	-	-	-	7.0618	7.1698	7.1601	7.1489	7.1951	7.2279	7.2359	7.2442	7.3157	7.1152	7.444	7.3116	7.2325	7.3366	7.3879	7.3847	7.3566	7.1707	7.0857	7.1978	7.1307
trans,trans-Muconic acid	metab_239	C02480	-	271	pos	-	30.3433	0.002	-	-	-	map00362;map01100;map01120;map01220	Metabolism;Metabolism;Metabolism;Metabolism	Xenobiotics biodegradation and metabolism;Global and overview maps;Global and overview maps;Global and overview maps	-	-	-	5.8104	5.9184	5.9087	6.0754	5.9437	5.9765	5.8892	5.9188	6.1824	5.8638	6.2892	6.0507	6.2331	6.5435	6.7605	6.5199	6.5384	5.8674	5.8343	5.8616	5.8409
5,7-dihydroxy-3-(4-methoxyphenyl)chromen-4-one	metab_240	-	-	298	pos	-	28.6827	0.0132	-	-	-	-	-	-	-	-	-	5.071	6.6182	5.1693	5.4745	5.2042	5.2371	6.0924	5.1794	6.3263	6.0732	6.3543	6.4309	5.2417	5.2918	5.3642	5.3058	5.3509	5.1279	6.3503	6.2487	6.4539
S-carboxymethylcysteine	metab_241	-	-	191	pos	-	5.0255	0.0015	-	-	-	-	-	-	-	-	-	8.2969	8.0686	8.1089	8.3006	8.2305	8.1267	8.0394	8.069	8.2145	8.014	8.2621	8.2009	8.3476	8.1814	8.2539	8.1954	8.2405	8.0175	7.9845	8.0118	7.991
quinic acid	metab_243	C00296;C06746	HMDB0003072	344	pos	C7H12O6	22.7074	0.0018	77-95-2	-	-	-	-	-	Organic oxygen compounds	Organooxygen compounds	Alcohols and polyols	6.0872	6.6267	6.6027	6.1743	6.2205	6.7654	6.4692	6.1956	6.631	6.4913	6.5893	6.6264	6.3797	6.5579	6.568	6.6695	6.7257	6.6497	6.5153	6.495	6.5218
Cholesterol-2,2,3,4,4,6-d6	metab_244	-	-	288	pos	-	24.7214	0.0096	-	-	-	-	-	-	-	-	-	6.0905	6.1985	6.6247	6.1776	6.7494	6.6343	6.3704	6.1989	6.3444	6.1439	6.5088	6.3843	6.451	6.5123	6.4337	6.7551	6.6687	6.5309	6.4728	6.3522	6.4928
xanthine	metab_245	C00385	HMDB0000292	353	pos	C5H4N4O2	27.8296	0.009	69-89-6	-	-	map00230;map00232;map01060;map01065;map01100;map01110;map01120	Metabolism;Metabolism;Metabolism;Metabolism;Metabolism;Metabolism;Metabolism	Nucleotide metabolism;Biosynthesis of other secondary metabolites;Chemical structure transformation maps;Chemical structure transformation maps;Global and overview maps;Global and overview maps;Global and overview maps	Organoheterocyclic compounds	Imidazopyrimidines	Purines and purine derivatives	6.1003	6.3019	6.3045	6.183	6.2647	6.4225	6.2068	6.4215	6.343	6.2495	6.286	6.4095	6.202	6.1646	6.1285	6.3574	6.3161	5.8922	6.2208	6.2707	6.3578
Tetracosanoic acid, methyl ester	metab_246	-	-	382	pos	-	36.7645	0.0024	-	-	-	-	-	-	-	-	-	7.0618	7.2688	7.3056	7.2975	7.3373	7.4104	7.2489	7.3258	7.4442	7.2814	7.5262	7.4651	7.2887	7.4138	7.4953	7.4425	7.504	7.2839	7.197	7.2386	7.2262
4-Hydroxycyclohexanecarboxylic acid	metab_248	-	-	183	pos	-	11.5178	0.0095	3685-26-5	-	-	-	-	-	-	-	-	8.5133	7.919	7.0078	7.7746	7.4804	8.148	6.9883	8.2985	7.1634	7.578	7.211	7.3594	7.0802	7.1304	7.2028	7.1443	7.1895	8.0787	8.2394	8.089	8.267
cytidine-5'-monophosphate	metab_249	C00055	-	184	pos	-	17.3239	0.0057	-	Nucleic acids	Nucleotides	map00240;map01100	Metabolism;Metabolism	Nucleotide metabolism;Global and overview maps	-	-	-	6.8223	7.0254	6.7782	6.6883	6.952	7.0881	6.8862	7.0969	7.0856	6.9735	6.8563	7.1725	6.9371	6.7757	6.8857	6.952	7.2961	6.6118	7.0389	6.9975	7.0952
5'-methylthioadenosine	metab_250	C00170	HMDB0001173	346	pos	C11H15N5O3S	18.123	0.0022	2457-80-9	-	-	map00270;map00908;map01060;map01100	Metabolism;Metabolism;Metabolism;Metabolism	Amino acid metabolism;Metabolism of terpenoids and polyketides;Chemical structure transformation maps;Global and overview maps	Nucleosides, nucleotides, and analogues	5'-deoxyribonucleosides	5'-deoxy-5'-thionucleosides	4.9372	6.2225	6.016	5.4334	6.0791	5.1033	5.016	5.0456	5.1911	4.9906	5.2386	5.1775	5.8179	5.158	5.2304	5.8037	5.2171	4.9941	5.3055	5.3328	5.3121
pantothenic acid	metab_252	C00864	HMDB0000210	201	pos	C9H17NO5	33.2718	0.0018	79-83-4	Vitamins and Cofactors	Vitamins	map00410;map00770;map01100;map01110;map04977	Metabolism;Metabolism;Metabolism;Metabolism;Organismal Systems	Metabolism of other amino acids;Metabolism of cofactors and vitamins;Global and overview maps;Global and overview maps;Digestive system	Organooxygen compounds	Alcohols and polyols	Polyols	5.8686	5.9766	6.2624	5.9557	6.0019	6.0347	5.9474	5.977	6.1225	5.922	6.552	6.5914	6.1345	6.0895	6.4004	6.2767	6.521	6.3953	6.4966	6.5239	6.5032
lactulose	metab_253	C07064	HMDB0000740	157	pos	C12H22O11	20.8091	0.0058	4618-18-2	-	-	-	-	-	Organic oxygen compounds	Organooxygen compounds	Carbohydrates and carbohydrate conjugates	6.2966	6.4046	6.3949	6.3837	7.0764	7.3583	7.3633	7.1265	7.4616	7.3	6.5981	7.6264	6.4673	6.5175	6.5899	7.0119	7.3697	6.3535	7.2952	7.2585	7.1933
